# Supplementary material for: Cognitive function is associated with home discharge in subacute stroke patients: a retrospective cohort study
Source: BMC Neurol. 2022 Jun 13;22:219. doi: 10.1186/s12883-022-02745-8 (PMC9190167; doi:10.1186/s12883-022-02745-8)
Supplement: Supplementary file 1 — Additional file 1. [file 12883_2022_2745_MOESM1_ESM.xlsx]

## Sheet: 1229
No	admission	discharge	onset	age	sex 1：m 2：w	onset-admission	hospital duration	stroke type 1：ische 2：hemo	brain side 1：R 2：L	living situation 1：alone 2：not alone	destination 1：home 2：facility	BMI	admission grip	admission MMSE	admission SIAS shoulder	admission SIAS finger	admission SIAS hip	admission SIAS knee	admission SIAS foot	SIAS upper total	SIAS lower total	eat	groom	bating	dress U	dress L	toilet	bladder	bowel	transfer-bed	trasnsfer-toilet	transfer-bath	locomotion	stairs	walk	wheelchair	comprehension	expression	social	problem	memory	motor	cognitive	total	eat	groom	bating	dress U	dress L
4	2017-04-04	2017-08-02	2017-02-09	69	1	54	120	1	1	2	2	30.9	26.5	22	0	0	0	0	0	0	0	4	1	1	1	1	1	2	2	1	1	1	1	1	1	1	4	4	3	3	3	18	17	35	5	3	3	2	2
16	2016-08-30	2016-11-07	2016-08-05	78	1	25	69	1	1	2	2	22.8	16.3	6	2	1	2	2	2	3	6	2	1	1	1	1	1	1	1	1	1	1	1	1	1	1	1	1	1	1	1	14	5	19	4	1	1	1	1
18	2016-02-24	2016-07-11	2016-01-22	83	1	33	138	1	1	2	2	27.4	6	21	3	1	2	2	2	4	6	1	1	1	1	1	1	1	1	1	1	1	1	1	1	1	1	1	1	1	1	13	5	18	1	1	1	1	1
42	2014-01-31	2014-06-11	2013-12-27	83	1	35	131	1	1	2	1	23.9	23.1	23	0	0	0	0	0	0	0	1	1	1	1	1	1	1	1	1	1	1	1	1	1	1	4	4	7	2	2	13	19	32	4	2	1	2	1
151	2015-07-31	2015-08-30	2015-07-10	63	1	21	30	1	1	2	1	20.5	25.2	30	4	4	4	4	4	8	12	7	6	3	6	6	6	7	6	7	6	1	6	1	6	1	7	7	7	7	7	68	35	103	7	6	5	7	7
167	2014-07-31	2014-08-15	2014-07-11	62	1	20	15	1	1	2	1	18.6	40.9	30	5	4	4	4	4	9	12	6	6	5	6	6	6	6	6	1	6	1	5	1	5	1	6	6	6	6	6	61	30	91	7	7	5	7	7
179	2018-10-29	2018-11-30	2018-10-10	57	1	19	32	1	1	2	1	30.5	36.5	28	4	4	4	5	4	8	13	7	7	7	7	7	7	7	6	7	7	7	7	6	7	1	7	7	7	7	7	89	35	124	7	7	7	7	7
197	2014-11-05	2014-12-25	2014-09-10	90	1	56	50	1	1	2	1	26.2	13.4	12	5	5	5	4	5	10	14	4	5	3	2	2	3	4	5	4	4	1	1	1	1	1	3	4	5	2	2	39	16	55	5	5	5	5	4
208	2012-12-28	2013-02-23	2012-12-02	58	1	26	57	1	1	2	1	27.7	42.4	30	4	1	5	5	5	5	15	7	7	7	7	7	7	7	7	7	7	6	7	6	7	1	7	6	6	6	7	89	32	121	7	7	7	7	7
232	2018-04-09	2018-05-07	2018-03-10	71	1	30	28	1	1	1	1	21.4	29.6	28	5	5	5	5	5	10	15	7	6	6	7	7	6	7	7	7	7	7	1	1	1	1	7	6	6	6	6	76	31	107	7	7	7	7	7
254	2019-10-17	2020-03-24	2019-09-20	82	1	27	159	2	1	2	2	16.6	11.2	15	4	4	3	3	3	8	9	5	2	1	1	1	1	2	2	2	1	1	1	1	1	1	3	3	3	3	2	21	14	35	1	3	2	4	2
318	2012-06-05	2012-07-26	2012-05-16	69	1	20	51	2	1	2	1	23	38.7	25	3	2	4	4	3	5	11	7	5	4	5	4	6	7	7	7	6	6	5	1	5	1	3	3	3	3	3	70	15	85	7	5	4	5	4
356	2012-08-02	2012-09-14	2012-07-23	51	1	10	43	2	1	2	1	23.4	49	30	4	4	4	4	4	8	12	7	6	6	5	5	6	6	6	6	6	1	7	5	7	1	7	7	6	6	6	72	32	104	7	7	7	7	7
359	2016-08-19	2016-09-29	2016-06-28	70	1	52	41	2	1	2	1	21.1	24.5	19	5	5	4	4	4	10	12	7	5	4	5	5	7	6	6	7	7	1	5	1	5	1	5	6	6	2	3	66	22	88	7	7	7	7	7
401	2017-05-08	2017-10-30	2017-03-14	79	1	55	175	1	2	2	2	15.6	7.3	10	0	0	1	1	0	0	2	1	1	1	1	1	1	1	1	1	1	1	1	1	1	1	2	2	3	1	1	13	9	22	1	1	1	1	1
485	2019-06-12	2019-08-07	2019-05-19	72	1	24	56	1	2	2	1	19.5	32.9	23	4	3	4	4	4	7	12	7	7	1	7	7	7	7	6	7	7	1	6	1	6	1	7	7	7	7	7	71	35	106	7	7	7	7	7
554	2015-08-14	2015-10-11	2015-07-12	46	1	33	58	1	2	1	1	22.4	33.5	30	3	2	5	5	5	5	15	5	6	4	6	6	6	7	7	1	6	5	6	6	6	1	7	7	7	6	7	71	34	105	7	7	7	7	7
568	2015-09-04	2015-10-02	2015-08-12	81	1	23	28	1	2	2	1	19.5	18.7	28	5	4	5	5	5	9	15	6	6	5	4	6	6	7	6	7	7	1	6	1	6	1	7	7	7	7	7	68	35	103	6	6	6	6	6
580	2019-09-03	2019-10-24	2019-08-07	77	1	27	51	1	2	2	1	24.6	32.5	25	5	5	5	5	5	10	15	7	7	7	7	7	7	7	7	7	7	1	7	5	7	1	7	6	7	6	6	83	32	115	7	7	7	7	7
714	2015-07-16	2015-08-26	2015-04-25	49	1	82	41	2	2	2	1	27.8	29.8	27	5	5	5	5	5	10	15	7	6	5	7	7	7	7	6	7	6	1	7	1	7	1	6	7	7	5	5	74	30	104	7	7	6	7	7
718	2017-09-29	2017-11-01	2017-09-06	55	1	23	33	2	2	1	1	26.3	29	29	5	5	5	5	5	10	15	7	7	5	7	7	7	7	7	7	7	1	5	1	5	1	6	6	6	6	6	75	30	105	7	7	7	7	7
719	2017-09-25	2017-10-31	2017-08-30	47	1	26	36	2	2	2	1	24.2	33.7	29	5	5	5	5	5	10	15	6	6	5	6	6	6	7	6	7	6	1	7	6	7	1	5	6	6	5	5	75	27	102	7	7	7	7	7
731	2016-03-24	2016-09-19	2016-01-28	79	2	56	179	1	1	1	2	19	0	8	0	0	0	0	0	0	0	1	1	1	1	1	1	1	1	1	1	1	1	1	1	1	2	4	4	2	2	13	14	27	1	1	1	1	1
734	2017-03-09	2017-06-14	2017-01-17	73	2	51	97	1	1	2	2	17.9	6.8	15	0	0	0	0	0	0	0	4	2	1	2	2	2	1	1	2	2	1	1	1	1	1	3	3	3	1	3	22	13	35	4	2	1	2	2
735	2017-07-26	2017-11-18	2017-06-07	87	2	49	115	1	1	2	2	20.7	0	16	0	0	0	0	0	0	0	1	1	1	1	1	1	1	1	1	1	1	1	1	1	1	3	4	5	3	3	13	18	31	2	2	1	1	1
736	2016-11-01	2017-03-11	2016-09-12	86	2	50	130	1	1	1	2	18.2	0	17	0	0	0	0	0	0	0	3	1	1	1	1	1	1	1	1	1	1	1	1	1	1	3	3	3	2	3	15	14	29	5	4	2	2	2
747	2013-04-23	2013-07-29	2013-03-28	89	2	26	97	1	1	2	2	16.2	6.8	9	1	3	0	1	0	4	1	4	2	2	2	1	1	1	1	1	1	1	1	1	1	1	3	3	2	1	1	19	10	29	3	1	1	1	1
750	2014-12-11	2015-04-23	2014-11-09	81	2	32	133	1	1	2	2	21.5	10.5	14	1	1	1	1	0	2	2	1	1	1	1	1	1	1	1	1	1	1	1	1	1	1	3	4	2	2	2	13	13	26	3	4	1	1	1
756	2017-11-01	2018-01-29	2017-10-08	84	2	24	89	1	1	2	2	18.3	6	4	3	4	2	2	2	7	6	3	1	1	1	1	1	1	1	1	1	1	1	1	1	1	3	3	3	2	2	15	13	28	4	4	2	4	2
761	2019-04-22	2019-09-26	2019-03-09	87	2	44	157	1	1	1	2	15.2	10.5	19	2	0	3	3	4	2	10	2	2	1	1	1	1	2	2	2	2	1	1	1	1	1	4	3	3	1	2	19	13	32	4	3	2	2	2
766	2018-05-25	2018-07-24	2018-05-06	82	2	19	60	1	1	2	2	21.4	8.5	6	4	4	4	4	4	8	12	3	2	1	2	2	1	1	1	3	3	1	1	1	1	1	2	2	2	1	1	22	8	30	5	4	2	4	3
801	2020-03-17	2020-03-20	2020-02-25	82	2	21	3	1	1	1	1	20	9.9	19	3	2	3	2	2	5	7	5	3	1	2	2	1	1	2	3	1	1	1	1	1	1	4	5	5	2	2	24	18	42	5	3	1	2	2
833	2018-01-17	2018-02-27	2017-12-13	95	2	35	41	1	1	2	1	21.9	6.3	4	4	4	4	4	4	8	12	5	5	3	3	2	3	3	3	3	3	1	1	1	1	1	2	3	5	2	1	36	13	49	5	5	3	3	2
838	2017-12-01	2018-01-20	2017-10-16	91	2	46	50	1	1	2	1	24.7	9.4	22	4	4	4	4	4	8	12	5	4	4	4	4	4	4	4	4	4	1	1	1	1	1	3	4	4	2	3	44	16	60	6	5	4	4	4
863	2013-01-15	2013-02-21	2012-12-12	52	2	34	37	1	1	2	1	24.9	21.3	30	3	2	5	4	5	5	14	6	6	1	6	6	6	7	7	7	7	1	7	1	7	1	7	7	7	7	7	68	35	103	7	7	6	7	7
866	2013-02-25	2013-03-16	2013-01-14	62	2	42	19	1	1	2	1	16.8	8	30	4	3	4	5	5	7	14	7	7	7	7	7	7	7	7	7	7	7	7	4	7	1	7	7	7	7	6	88	34	122	7	7	7	7	7
870	2018-04-25	2018-07-28	2018-03-28	66	2	28	94	1	1	2	1	22.3	15.2	22	4	1	5	5	5	5	15	7	4	4	4	3	5	7	6	5	5	1	4	1	4	1	3	5	5	3	3	56	19	75	7	7	7	6	6
886	2015-05-14	2015-08-31	2015-04-08	84	2	36	109	2	1	2	2	23.5	18	12	0	0	0	0	0	0	0	1	1	1	1	1	1	1	7	1	1	1	1	1	1	1	3	3	6	2	3	19	17	36	4	3	1	2	2
887	2016-12-21	2017-05-16	2016-11-21	71	2	30	146	2	1	2	2	17.1	5	14	0	0	0	0	0	0	0	1	1	1	2	2	1	1	1	2	1	1	1	1	1	1	4	5	2	4	3	16	18	34	5	4	1	2	2
888	2017-07-11	2017-11-05	2017-06-04	82	2	37	117	2	1	2	2	17.7	8.7	15	0	0	0	0	0	0	0	4	1	1	2	1	1	1	1	1	1	1	1	1	1	1	2	4	2	1	1	17	10	27	5	3	2	3	2
896	2014-03-17	2014-08-12	2014-01-25	83	2	51	148	2	1	2	2	18.3	6	19	1	0	0	0	0	1	0	5	2	1	1	1	1	1	1	1	1	1	1	1	1	1	4	5	5	3	3	18	20	38	5	2	2	2	1
900	2017-12-08	2018-05-10	2017-11-06	83	2	32	153	2	1	2	2	17.4	6.9	18	1	0	1	2	0	1	3	1	1	1	1	1	1	1	1	2	2	1	1	1	1	1	3	3	3	1	4	15	14	29	4	3	1	2	1
910	2015-01-06	2015-02-13	2014-12-06	88	2	31	38	2	1	2	2	12.1	9	11	3	3	4	4	4	6	12	1	1	1	2	1	1	1	1	3	1	1	1	1	1	1	1	2	5	1	1	16	10	26	1	2	1	2	2
913	2014-01-15	2014-03-26	2013-12-05	76	2	41	70	2	1	2	2	16.6	16.7	13	4	5	5	4	4	9	13	3	4	1	4	3	4	1	1	4	4	1	1	1	2	1	2	3	2	1	1	32	9	41	5	4	2	5	4
915	2015-07-23	2015-09-12	2015-05-29	68	2	55	51	2	1	2	1	18.7	0	16	0	0	0	0	0	0	0	1	1	1	1	1	1	1	1	1	1	1	1	1	1	1	6	5	5	5	3	13	24	37	2	1	1	1	1
945	2016-10-07	2017-01-05	2016-09-09	76	2	28	90	2	1	1	1	17.2	0	23	0	0	3	3	3	0	9	4	2	1	1	1	1	1	1	1	1	1	1	1	1	1	5	6	6	4	4	17	25	42	4	2	2	2	2
987	2019-11-07	2020-02-10	2019-10-09	91	2	29	95	2	1	2	1	22.7	8.9	18	4	4	5	5	4	8	14	4	3	1	1	1	1	1	1	1	1	1	1	1	1	1	3	3	3	3	3	18	15	33	6	3	1	3	2
1004	2013-12-20	2014-04-05	2013-11-28	78	2	22	106	1	2	2	2	21.2	7.4	18	0	0	0	0	0	0	0	4	3	1	3	3	2	3	3	3	2	1	1	1	1	1	3	3	4	4	4	30	18	48	4	4	2	3	3
1005	2018-08-29	2019-02-22	2018-07-02	76	2	58	177	1	2	2	2	20.4	6.4	10	1	1	1	0	0	2	1	2	1	1	1	1	1	1	1	1	1	1	1	1	1	1	2	2	3	1	5	14	13	27	6	3	2	2	2
1006	2016-03-17	2016-06-24	2016-02-12	88	2	34	99	1	2	2	2	18.5	7	7	2	3	1	0	0	5	1	1	2	1	1	1	1	1	1	2	1	1	1	1	1	1	3	2	4	2	2	15	13	28	4	3	1	3	2
1012	2018-01-05	2018-03-20	2017-12-11	92	2	25	74	1	2	2	2	18.8	6	8	2	4	2	1	2	6	5	1	1	1	1	1	1	1	1	1	1	1	1	1	1	1	4	5	2	2	4	13	17	30	2	1	1	1	1
1016	2019-06-27	2019-09-30	2019-05-29	77	2	29	95	1	2	2	2	21.6	0	12	2	4	2	2	3	6	7	1	2	1	1	1	1	1	1	1	1	1	1	1	1	1	3	2	3	1	3	14	12	26	2	2	1	1	1
1023	2013-12-27	2014-03-17	2013-11-26	90	2	31	80	1	2	2	2	18.8	6	19	3	4	4	4	4	7	12	6	6	2	3	3	3	6	6	5	4	1	1	1	1	1	5	5	6	5	5	47	26	73	5	4	2	4	3
1080	2013-06-11	2013-09-15	2013-04-29	92	2	43	96	1	2	2	1	15.9	5.3	23	4	4	4	4	4	8	12	5	4	3	4	4	1	1	1	1	1	1	1	1	1	1	5	5	6	4	4	28	24	52	5	4	3	4	4
1140	2014-09-19	2015-02-15	2014-08-23	82	2	27	149	2	2	2	2	20.8	6	15	1	1	1	1	1	2	3	4	2	1	1	1	1	1	3	1	1	1	1	1	1	1	4	3	5	2	2	19	16	35	5	3	2	2	2
1149	2014-04-23	2014-09-08	2014-04-01	85	2	22	138	2	2	2	2	19.7	9.6	4	4	4	4	3	4	8	11	2	2	2	2	2	2	1	1	4	4	1	1	1	1	1	2	4	2	1	1	25	10	35	4	2	2	3	3
673	2015-11-17	2016-02-11	2015-11-04	73	1	13	86	2	2	2	1	21.9	37.3	25	4	4	4	4	4	8	12	5	6	1	5	3	4	6	6	4	4	1	2	1	2	2	5	6	5	5	5	48	26	74	6	7	7	7	7
884	2019-10-07	2020-01-29	2019-09-07	84	2	30	114	2	1	1	2	19.2	8	6	0	0	0	0	0	0	0	3	3	2	2	1	1	1	1	1	1	1	2	1	1	2	2	4	2	2	2	20	12	32	2	2	2	2	1
1034	2018-05-17	2018-10-01	2018-04-11	87	2	36	137	1	2	2	2	20	11.1	4	5	5	5	5	5	10	15	6	6	2	3	3	5	5	5	4	5	1	2	1	1	2	3	3	5	1	2	48	14	62	6	6	6	6	6
465	2012-11-29	2013-02-04	2012-10-23	59	1	37	67	1	2	2	1	20.7	31.3	21	3	3	4	4	3	6	11	6	5	3	5	5	5	7	6	5	5	1	4	1	1	4	4	2	5	4	2	58	17	75	7	7	7	7	7
491	2019-04-23	2019-07-02	2019-03-22	75	1	32	70	1	2	2	1	19.4	27	18	4	4	4	4	4	8	12	6	5	5	5	5	5	2	4	5	5	1	5	1	2	5	4	6	6	4	4	54	24	78	7	7	7	6	7
532	2012-10-24	2013-01-08	2012-10-06	77	1	18	76	1	2	2	1	15.6	20	22	3	0	5	5	4	3	14	5	5	3	3	3	4	5	5	4	5	5	5	1	5	5	4	4	7	6	5	53	26	79	7	7	6	7	7
160	2014-10-16	2014-11-20	2014-09-15	82	1	31	35	1	1	2	1	20.5	32.4	18	4	5	4	4	4	9	12	7	5	5	6	7	5	6	7	7	5	1	6	1	6	6	3	6	6	2	2	68	19	87	7	5	5	7	7
181	2012-07-17	2012-09-08	2012-06-27	65	1	20	53	1	1	2	1	22.3	33.7	30	4	4	5	4	4	8	13	7	7	4	6	7	7	7	7	7	7	5	7	1	7	6	7	7	7	7	7	79	35	114	7	7	7	7	7
531	2019-03-12	2019-04-13	2019-02-23	63	1	17	32	1	2	2	1	22.9	35.6	30	5	5	4	5	4	10	13	7	7	7	7	7	7	7	7	7	7	1	7	1	7	6	6	6	6	6	6	79	30	109	7	7	7	7	7
661	2018-01-09	2018-03-14	2017-12-20	51	1	20	64	2	2	2	1	23.8	48.8	29	2	1	4	4	4	3	12	7	5	5	6	6	5	7	7	5	5	1	6	1	2	6	6	7	7	7	7	66	34	100	7	7	5	7	7
700	2020-01-14	2020-03-18	2019-12-06	66	1	39	64	2	2	1	1	21.8	38.4	24	4	4	5	5	5	8	15	7	7	5	5	5	7	7	7	7	7	1	7	1	7	6	7	5	6	5	7	73	30	103	7	7	7	7	7
951	2013-11-18	2014-02-18	2013-09-27	60	2	52	92	2	1	2	1	20.8	22.3	28	3	4	3	3	3	7	9	5	3	3	4	3	4	7	6	4	4	1	6	1	1	6	7	6	7	7	7	51	34	85	5	5	1	1	1
977	2015-03-25	2015-04-23	2015-02-25	65	2	28	29	2	1	2	1	16.1	24.1	26	4	4	4	4	4	8	12	6	5	5	5	5	6	5	5	6	6	1	6	1	5	6	4	6	7	5	5	62	27	89	7	7	7	7	7
1136	2014-06-09	2014-07-16	2014-05-02	79	2	38	37	1	2	1	1	22.7	16.1	26	5	5	5	5	5	10	15	7	7	5	7	7	6	7	7	7	6	1	6	1	6	6	6	6	7	6	6	74	31	105	7	7	7	7	7
225	2017-10-26	2017-11-07	2017-10-03	86	1	23	12	1	1	2	1	21.6	27.8	25	5	5	5	5	5	10	15	5	4	4	5	4	5	5	5	5	5	1	1	1	3	1	3	4	5	2	2	50	16	66	6	6	5	5	5
240	2017-06-30	2017-11-29	2017-06-08	72	1	22	152	2	1	2	2	16.4	28.9	13	0	0	0	0	0	0	0	1	1	1	1	1	1	1	1	1	1	1	1	1	1	1	3	3	4	1	2	13	13	26	1	2	2	3	3
246	2015-08-31	2016-02-04	2015-07-01	55	1	61	157	2	1	1	2	18.7	16.5	13	0	0	1	1	0	0	2	1	1	1	1	1	1	1	1	1	1	1	1	1	1	1	2	2	6	1	2	13	13	26	1	1	1	1	1
260	2017-07-24	2018-04-10	2017-06-28	68	1	26	260	2	1	2	1	16.2	13	22	0	0	0	0	0	0	0	1	1	1	1	1	1	1	1	1	1	1	1	1	1	1	3	5	5	3	2	13	18	31	5	3	3	5	5
275	2012-07-31	2012-12-26	2012-07-01	76	1	30	148	2	1	2	1	22.7	19.6	18	1	1	0	1	0	2	1	2	2	1	1	1	1	1	1	2	1	1	1	1	1	1	3	3	5	2	2	16	15	31	5	4	2	1	1
400	2016-11-11	2017-01-30	2016-09-13	85	1	59	80	1	2	1	2	18.8	13	24	0	0	0	0	0	0	0	5	1	1	1	1	1	2	2	1	1	1	1	1	1	1	4	5	6	3	3	19	21	40	4	2	2	3	2
732	2013-01-11	2013-04-03	2012-12-08	79	2	34	82	1	1	2	2	20.7	6.6	10	0	0	0	0	0	0	0	5	3	2	2	1	1	5	4	2	1	1	1	1	1	1	4	3	3	2	2	29	14	43	5	3	2	2	1
733	2016-12-27	2017-05-13	2016-11-11	86	2	46	137	1	1	2	2	23.7	12.6	12	0	0	0	0	0	0	0	4	2	1	1	1	1	1	1	1	1	1	1	1	1	1	3	3	1	1	1	17	9	26	4	3	1	2	1
737	2019-10-29	2020-02-17	2019-10-06	82	2	23	111	1	1	2	2	19.8	9.8	19	0	0	0	0	0	0	0	4	1	1	2	1	1	1	1	1	1	1	1	1	1	1	5	3	5	2	4	17	19	36	6	4	1	2	1
742	2014-12-19	2015-04-27	2014-11-14	61	2	35	129	1	1	2	2	22.6	8.7	9	1	0	0	0	0	1	0	1	1	1	1	1	1	1	1	1	1	1	1	1	1	1	1	2	4	1	2	13	10	23	5	4	3	2	1
764	2014-01-17	2014-04-12	2013-11-21	86	2	57	85	1	1	2	2	23.4	12.3	12	4	4	4	4	3	8	11	5	5	5	5	4	4	5	5	5	4	4	4	1	4	1	4	7	5	3	2	56	21	77	5	5	4	5	4
765	2019-04-18	2019-10-07	2019-02-26	78	2	51	172	1	1	2	2	17.2	3.8	12	3	1	4	4	4	4	12	1	2	2	2	2	2	3	3	3	3	1	1	1	2	1	2	3	4	1	1	26	11	37	5	4	3	4	3
890	2018-05-25	2018-09-25	2018-05-04	89	2	21	123	2	1	2	2	23.7	7.8	17	0	0	0	0	0	0	0	3	2	1	2	2	1	1	1	2	2	1	1	1	1	1	5	5	5	4	1	20	20	40	5	5	3	3	2
893	2016-04-21	2016-08-25	2016-02-27	78	2	54	126	2	1	2	2	14.5	6.5	21	0	0	0	0	0	0	0	3	2	1	1	1	1	2	2	2	1	1	1	1	1	1	5	6	6	5	5	19	27	46	4	4	2	1	1
902	2015-04-06	2015-08-30	2015-02-16	66	2	49	146	2	1	2	2	20.1	14.5	22	0	0	3	2	0	0	5	4	3	3	2	2	1	2	2	1	1	1	1	1	1	1	3	3	4	3	3	24	16	40	5	3	3	2	2
904	2015-04-13	2015-06-25	2015-02-17	88	2	55	73	2	1	1	2	21.4	12.5	14	3	2	2	2	2	5	6	2	2	1	2	2	1	1	1	2	2	1	1	1	1	1	2	3	3	1	1	19	10	29	6	3	1	2	2
909	2014-06-30	2014-09-01	2014-05-20	91	2	41	63	2	1	1	2	19.9	5	17	4	4	3	3	4	8	10	3	2	1	2	2	2	3	3	3	3	1	1	1	1	1	3	3	3	2	2	27	13	40	5	2	1	3	1
1008	2012-11-22	2013-02-14	2012-10-18	84	2	35	84	1	2	2	2	25.3	11	11	0	0	1	1	2	0	4	1	1	1	1	1	1	1	1	1	1	1	1	1	1	1	4	4	5	3	3	13	19	32	5	4	2	2	1
1142	2017-12-13	2018-04-24	2017-11-18	74	2	25	132	2	2	2	2	19	15.7	18	2	3	1	1	1	5	3	4	2	1	1	1	1	2	1	1	1	1	1	1	1	1	4	4	5	1	1	18	15	33	5	5	3	3	3
1	2015-08-07	2015-12-16	2015-08-07	72	1	0	131	1	1	2	2	20.1	29.4	15	0	0	0	0	0	0	0	4	4	1	2	2	1	1	1	2	1	1	2	1	1	2	2	2	2	1	2	23	9	32	4	4	3	1	1
161	2019-05-31	2019-07-12	2019-04-24	81	1	37	42	1	1	2	1	20.9	27.8	21	5	4	4	4	4	9	12	5	4	3	5	5	5	2	2	5	5	1	4	1	4	2	3	4	4	2	2	47	15	62	5	4	4	5	5
439	2013-08-08	2013-11-25	2013-07-19	76	1	20	109	1	2	2	1	24.1	18.3	14	3	3	3	2	1	6	6	2	2	1	2	2	2	1	1	1	1	1	2	1	1	2	4	4	3	3	4	19	18	37	3	3	3	3	2
834	2018-02-23	2018-04-24	2018-01-26	75	2	28	60	1	1	2	1	25.8	6.9	18	4	4	4	4	4	8	12	4	5	2	4	4	5	5	5	5	5	1	4	1	4	2	5	5	5	2	2	50	19	69	4	5	3	4	4
957	2014-03-03	2014-05-29	2014-02-02	76	2	29	87	2	1	2	1	18.1	17.2	12	4	4	4	4	3	8	11	4	3	2	2	1	1	4	4	2	2	1	5	1	1	5	3	3	3	1	2	32	12	44	3	3	2	2	2
2	2013-02-22	2013-06-27	2012-12-23	72	1	61	125	1	1	2	2	16.2	15	16	0	0	0	0	0	0	0	4	1	1	1	1	1	2	2	1	1	1	1	1	1	1	4	4	4	3	4	18	19	37	5	4	3	3	3
5	2018-05-10	2018-09-19	2018-04-04	70	1	36	132	1	1	2	2	27	25.6	24	0	0	0	0	0	0	0	1	1	1	1	1	1	1	1	1	1	1	1	1	1	1	5	5	4	2	2	13	18	31	5	5	3	2	2
11	2017-04-03	2017-08-26	2017-02-24	78	1	38	145	1	1	2	2	24.6	11.8	15	1	1	1	1	1	2	3	2	1	1	1	1	1	1	1	1	1	1	1	1	1	1	2	2	2	1	2	14	9	23	5	3	1	2	1
28	2014-03-28	2014-07-26	2014-02-16	79	1	40	120	1	1	2	2	20	20.7	19	2	4	4	4	4	6	12	3	2	1	1	1	1	1	1	2	1	1	1	1	1	1	4	4	4	2	3	17	17	34	6	3	2	1	1
31	2015-10-20	2015-12-23	2015-07-29	86	1	83	64	1	1	2	2	15.8	11	21	4	4	5	5	3	8	13	5	3	2	1	1	2	2	2	2	2	2	1	1	1	1	5	5	4	4	4	26	22	48	5	3	2	3	2
124	2018-03-28	2018-04-11	2018-02-08	84	1	48	14	1	1	2	1	20.8	22.2	16	3	3	4	4	4	6	12	5	3	3	2	2	2	6	6	3	3	1	1	1	1	1	6	7	6	3	4	38	26	64	5	4	4	5	3
239	2016-11-11	2017-03-24	2016-10-14	74	1	28	133	2	1	2	2	22.9	11.1	10	0	0	0	0	0	0	0	1	1	1	1	1	1	1	1	1	1	1	1	1	1	1	5	2	5	2	2	13	16	29	4	3	1	3	2
242	2013-08-23	2014-01-27	2013-07-16	75	1	38	157	2	1	2	2	20.1	21.4	20	0	0	0	0	0	0	0	2	2	1	2	1	1	1	1	2	1	1	1	1	1	1	2	2	2	2	1	17	9	26	4	4	1	1	1
338	2018-03-05	2018-06-17	2018-01-24	74	1	40	104	2	1	2	1	18.1	27.6	11	4	4	4	4	4	8	12	2	2	1	2	2	3	2	2	3	3	1	1	1	1	1	3	4	5	2	2	25	16	41	4	4	4	5	5
402	2015-04-14	2015-07-30	2015-02-27	77	1	46	107	1	2	2	2	28.4	25.3	19	3	1	1	1	0	4	2	1	1	1	1	1	1	1	1	1	1	1	1	1	1	1	3	3	3	1	1	13	11	24	4	4	1	4	1
458	2018-04-13	2018-07-23	2018-03-14	83	1	30	101	1	2	2	1	27.4	21.4	7	3	3	3	3	3	6	9	3	3	1	2	1	1	1	1	3	1	1	1	1	1	1	4	4	6	3	1	20	18	38	3	3	2	3	3
619	2014-12-12	2015-04-09	2014-11-15	72	1	27	118	2	2	2	1	23.8	33.5	16	0	1	1	0	0	1	1	4	3	2	3	2	1	2	2	2	1	1	1	1	1	1	5	4	6	3	3	25	21	46	7	5	4	4	4
743	2018-09-19	2018-12-18	2018-07-28	72	2	53	90	1	1	1	2	18.3	12.9	28	1	0	0	0	0	1	0	5	3	1	2	2	2	2	2	1	3	1	1	1	1	1	4	6	5	4	4	26	23	49	5	4	2	3	2
758	2016-06-27	2016-11-20	2016-05-15	86	2	43	146	1	1	1	2	18.3	9.4	11	1	1	3	2	3	2	8	1	2	2	1	1	2	2	2	2	2	1	1	1	1	1	3	3	6	2	5	20	19	39	2	2	2	2	2
759	2019-09-24	2019-12-10	2019-08-29	87	2	26	77	1	1	1	2	15.8	6.2	22	2	1	3	3	3	3	9	5	4	2	2	2	2	1	1	2	2	1	1	1	1	1	3	4	5	5	2	26	19	45	5	4	2	4	3
797	2013-05-20	2013-08-22	2013-04-04	75	2	46	94	1	1	2	1	15.9	15.2	12	1	2	3	2	1	3	6	4	1	1	1	1	2	1	1	2	2	1	1	1	1	1	2	3	2	1	1	19	9	28	6	2	2	2	1
894	2015-04-16	2015-09-04	2015-03-25	81	2	22	141	2	1	2	2	17	18.3	21	0	0	0	0	0	0	0	3	1	1	1	1	1	1	1	1	1	1	1	1	1	1	5	5	1	1	1	15	13	28	5	3	2	2	1
991	2013-12-17	2014-03-22	2013-11-22	80	2	25	95	2	1	2	1	23.8	12.5	16	2	4	5	5	5	6	15	4	3	3	3	2	2	3	6	3	3	1	1	1	1	1	6	5	4	4	4	35	23	58	6	5	2	5	4
1043	2019-11-06	2019-12-25	2019-10-19	94	2	18	49	1	2	2	1	17	7.7	17	0	0	2	2	2	0	6	4	3	2	3	2	3	6	5	3	3	1	1	1	1	1	4	4	5	4	2	37	19	56	5	4	4	4	3
1109	2015-07-21	2015-10-27	2015-07-21	84	2	0	98	1	2	2	1	22.2	12	13	4	4	5	5	4	8	14	2	2	2	3	1	1	1	1	3	2	1	1	1	2	1	3	3	3	1	2	21	12	33	7	5	3	7	7
751	2019-10-21	2020-03-06	2019-09-30	78	2	21	137	1	1	2	2	20.1	19.7	23	1	0	2	2	0	1	4	5	5	3	2	2	2	1	2	2	3	1	2	1	1	2	6	4	6	6	5	31	27	58	5	4	3	3	3
1009	2013-02-19	2013-06-01	2013-01-25	84	2	25	102	1	2	2	2	17.7	13	2	0	0	2	2	1	0	5	4	3	1	2	2	3	4	4	4	4	1	3	1	1	3	3	3	3	3	2	36	14	50	4	3	1	2	2
3	2016-08-25	2017-01-11	2016-07-20	66	1	36	139	1	1	1	2	20.4	32.5	19	0	0	0	0	0	0	0	3	2	1	1	1	1	2	2	1	1	1	1	1	1	1	3	3	2	2	4	18	14	32	5	4	2	2	1
9	2015-06-19	2015-11-05	2015-05-05	77	1	45	139	1	1	2	2	22.6	21.5	22	1	0	1	0	1	1	2	5	4	2	2	2	3	2	3	2	2	2	1	1	1	1	3	4	3	2	2	31	14	45	5	4	3	3	2
22	2014-04-28	2014-07-26	2014-03-23	81	1	36	89	1	1	1	2	23.8	34	15	2	1	3	3	3	3	9	5	4	2	2	2	2	2	2	2	2	1	1	2	3	1	3	3	2	2	2	29	12	41	5	4	2	3	3
32	2017-11-01	2018-03-28	2017-10-09	86	1	23	147	1	1	2	2	26.1	16.2	26	3	1	5	5	4	4	14	4	3	2	2	1	3	2	3	4	4	1	1	1	1	1	3	5	4	1	3	31	16	47	7	3	2	4	4
55	2012-06-25	2012-10-25	2012-05-15	83	1	41	122	1	1	2	1	24.3	18	13	0	0	1	2	0	0	3	1	4	1	1	1	1	1	1	2	2	1	1	1	1	1	5	5	4	2	2	18	18	36	4	4	3	2	2
247	2014-12-19	2015-04-21	2014-10-29	72	1	51	123	2	1	2	2	22.4	27	22	3	2	1	1	0	5	2	5	4	1	1	1	1	4	2	1	1	1	1	1	1	1	4	4	5	3	3	24	19	43	5	4	2	3	3
258	2016-08-30	2017-02-24	2016-07-26	61	1	35	178	2	1	2	1	21.6	30.7	13	0	0	0	0	0	0	0	1	1	1	1	1	1	1	1	1	1	1	1	1	1	1	3	3	1	1	1	13	9	22	5	4	2	3	2
399	2018-07-24	2019-01-28	2018-06-29	74	1	25	188	1	2	1	2	18.2	18.1	13	0	0	0	0	0	0	0	1	1	1	1	1	1	1	1	1	1	1	1	1	1	1	3	5	5	2	2	13	17	30	1	4	2	2	2
411	2015-04-22	2015-06-17	2015-03-15	84	1	38	56	1	2	2	2	23.6	18.8	6	5	4	3	3	3	9	9	5	2	2	2	3	4	1	1	4	4	2	1	1	1	1	3	3	5	1	2	32	14	46	5	4	2	4	4
417	2017-05-31	2017-10-26	2017-04-19	80	1	42	148	1	2	2	2	17.2	18.2	10	5	5	5	5	5	10	15	6	5	4	4	3	2	3	3	4	4	1	1	1	1	1	3	2	4	2	3	41	14	55	5	5	4	3	3
454	2015-07-23	2015-12-11	2015-06-10	80	1	43	141	1	2	2	1	20.8	11.1	15	3	1	3	2	4	4	9	5	4	1	2	2	1	5	5	1	1	1	1	1	1	1	6	6	6	6	6	30	30	60	5	4	3	3	2
730	2016-05-26	2016-10-19	2016-04-15	80	2	41	146	1	1	2	2	19.3	10	5	0	0	0	0	0	0	0	4	3	1	1	1	1	2	2	1	1	1	1	1	1	1	2	5	3	1	2	20	13	33	5	5	3	4	2
739	2013-05-16	2013-11-10	2013-04-11	78	2	35	178	1	1	2	2	21.9	14.1	23	0	0	0	0	0	0	0	5	5	1	1	1	1	1	2	1	1	1	1	1	1	1	6	6	6	3	5	22	26	48	5	5	1	1	1
754	2017-04-18	2017-08-20	2017-02-23	77	2	54	124	1	1	2	2	19.5	9.6	20	1	0	2	2	2	1	6	1	1	1	1	1	1	1	1	1	1	1	1	1	1	1	4	5	1	1	3	13	14	27	4	2	1	2	2
757	2014-09-17	2014-12-19	2014-08-06	86	2	42	93	1	1	2	2	23.6	9	13	2	1	2	3	2	3	7	3	2	1	1	1	1	1	1	1	1	1	1	1	1	1	3	3	3	1	2	16	12	28	2	4	1	2	1
774	2016-02-05	2016-04-09	2016-01-13	83	2	23	64	1	1	1	2	27.5	16.3	13	4	4	5	4	5	8	14	6	5	3	3	2	4	5	6	4	4	1	1	1	1	1	2	3	5	2	2	45	14	59	5	5	3	5	5
779	2015-11-04	2015-12-22	2015-10-08	93	2	27	48	1	1	2	2	18.3	13.4	21	5	5	5	5	5	10	15	5	4	3	3	2	4	7	2	5	4	1	1	1	1	1	3	4	4	1	1	42	13	55	5	5	3	5	5
784	2016-07-06	2016-11-03	2016-06-13	74	2	23	120	1	1	2	1	22	11.7	19	1	0	1	1	0	1	2	5	4	3	2	2	2	2	3	2	2	1	1	1	1	1	4	4	6	4	4	30	22	52	5	4	3	3	3
810	2015-11-13	2016-01-25	2015-10-16	87	2	28	73	1	1	2	1	16.1	9.1	13	3	4	3	3	3	7	9	3	2	1	1	1	2	2	2	2	2	1	1	1	1	1	3	4	5	2	2	21	16	37	4	3	1	4	4
892	2013-03-29	2013-07-23	2013-02-18	76	2	39	116	2	1	2	2	21.6	16.5	20	0	0	0	0	0	0	0	1	2	1	2	2	1	1	1	2	1	1	1	1	1	1	5	5	6	3	3	17	22	39	5	5	2	4	2
897	2015-05-14	2015-09-08	2015-04-15	86	2	29	117	2	1	2	2	25.5	12.7	13	2	1	0	0	0	3	0	1	1	1	1	1	1	1	1	1	1	1	1	1	1	1	3	3	2	1	2	13	11	24	6	4	3	2	2
908	2014-03-20	2014-07-02	2014-02-22	78	2	26	104	2	1	1	2	15.8	3.1	19	3	3	3	3	3	6	9	1	1	1	1	1	1	1	1	1	1	1	1	1	1	1	4	4	5	1	2	13	16	29	7	4	3	4	4
912	2016-08-26	2016-12-02	2016-07-16	79	2	41	98	2	1	2	2	16	16.2	14	4	4	4	4	4	8	12	5	4	4	5	5	4	3	3	4	4	1	1	1	1	1	3	4	5	2	2	44	16	60	6	4	4	4	3
916	2018-04-23	2018-09-30	2018-04-05	86	2	18	160	2	1	2	1	24.4	10	18	0	0	0	0	0	0	0	1	1	1	1	1	1	1	1	1	1	1	1	1	1	1	2	2	1	1	2	13	8	21	5	3	2	2	1
934	2016-06-27	2016-11-17	2016-05-09	74	2	49	143	2	1	2	1	19	12.5	22	2	1	2	2	2	3	6	5	4	2	2	1	1	2	2	2	2	1	1	1	1	1	5	5	6	5	5	26	26	52	5	5	4	5	5
1153	2017-10-26	2018-01-22	2017-10-02	79	2	24	88	2	2	1	2	15.7	8.6	5	4	4	4	5	5	8	14	1	1	1	1	1	1	1	1	1	1	1	1	1	1	1	2	2	1	1	1	13	7	20	5	4	1	5	4
1179	2017-07-25	2017-12-01	2017-05-28	83	2	58	129	2	2	2	1	23.5	7	15	2	1	2	3	4	3	9	3	2	1	2	2	2	2	6	2	2	1	1	1	1	1	3	3	3	2	2	27	13	40	5	4	1	3	2
752	2016-07-01	2016-11-17	2016-06-20	82	2	11	139	1	1	1	2	25.4	15	24	2	1	2	2	0	3	4	4	2	2	2	2	2	1	1	2	2	1	2	1	1	2	3	4	4	3	2	24	16	40	5	4	3	3	3
1143	2016-01-29	2016-04-30	2015-12-09	74	2	51	92	2	2	1	2	19.6	7	19	1	1	1	1	2	2	4	4	3	2	2	2	3	4	5	2	2	1	2	1	1	2	3	3	5	2	3	33	16	49	5	4	2	2	2
130	2012-09-25	2012-11-04	2012-08-20	88	1	36	40	1	1	2	1	19.5	24	14	3	4	4	4	4	7	12	7	5	4	5	4	5	5	6	5	5	1	4	1	4	3	3	5	5	3	3	57	19	76	7	6	5	4	4
135	2018-02-22	2018-06-23	2018-01-21	76	1	32	121	1	1	2	1	20.5	23.9	11	4	4	4	4	4	8	12	3	3	1	3	2	2	2	2	2	2	1	3	1	1	3	1	2	3	1	1	27	8	35	4	4	2	3	2
767	2016-02-24	2016-06-28	2016-01-18	87	2	37	125	1	1	2	2	23.7	7.8	12	4	4	4	4	4	8	12	5	3	2	2	1	3	3	3	3	3	3	3	1	1	3	3	3	6	1	1	35	14	49	2	2	1	3	3
27	2016-10-07	2016-12-12	2016-08-23	87	1	45	66	1	1	1	2	19.8	17.5	15	4	4	4	4	3	8	11	5	4	3	3	3	3	3	3	3	3	1	4	1	1	4	4	4	4	4	4	39	20	59	6	4	2	5	3
87	2012-09-19	2012-11-20	2012-08-11	75	1	39	62	1	1	2	1	23	36.2	23	3	2	4	2	3	5	9	6	7	5	5	5	5	5	6	5	5	1	5	1	5	4	5	5	5	5	5	61	25	86	7	7	5	7	7
12	2019-04-15	2019-10-11	2019-03-11	67	1	35	179	1	1	2	2	19.1	29	24	1	0	2	2	0	1	4	4	1	1	1	1	1	1	1	2	1	1	1	1	1	1	4	4	4	2	3	17	17	34	5	4	2	2	2
15	2016-09-27	2017-01-17	2016-08-24	71	1	34	112	1	1	2	2	20.9	21.4	17	1	0	2	2	2	1	6	5	3	2	2	2	3	4	5	3	3	1	1	1	1	1	4	3	4	3	3	35	17	52	5	3	4	4	2
20	2016-02-17	2016-06-21	2015-12-26	75	1	53	125	1	1	2	2	20.2	20.7	25	1	1	2	3	2	2	7	5	4	3	2	2	2	4	6	3	3	1	1	1	1	1	3	3	4	3	3	37	16	53	5	5	4	5	5
21	2017-09-07	2018-02-09	2017-07-28	77	1	41	155	1	1	2	2	19.1	19.1	7	2	1	3	3	3	3	9	1	1	1	1	1	1	1	1	1	1	1	1	1	1	1	2	2	1	1	1	13	7	20	4	4	2	3	2
26	2012-11-29	2013-03-23	2012-10-10	86	1	50	114	1	1	2	2	18	21.3	19	2	1	2	4	4	3	10	5	1	1	1	1	1	1	1	3	3	1	1	1	1	1	6	6	7	6	6	21	31	52	5	3	2	2	2
30	2019-07-22	2019-10-05	2019-06-20	87	1	32	75	1	1	2	2	21.3	18.3	25	4	5	4	4	4	9	12	4	5	1	3	2	3	2	1	4	4	1	1	1	1	1	3	5	1	1	4	32	14	46	6	6	4	5	5
37	2013-08-05	2014-01-27	2013-07-04	55	1	32	175	1	1	2	1	18	22.5	18	0	0	0	0	0	0	0	1	2	1	1	1	1	2	2	2	2	1	1	1	1	1	3	3	4	3	3	18	16	34	5	4	1	1	1
67	2016-10-31	2016-12-13	2016-09-20	66	1	41	43	1	1	2	1	21	25.1	25	0	1	3	1	1	1	5	6	6	1	1	1	1	1	1	2	1	1	1	1	1	1	7	7	7	6	7	24	34	58	6	6	3	2	1
79	2016-11-25	2017-03-13	2016-10-24	87	1	32	108	1	1	2	1	23	21.2	27	3	1	2	2	3	4	7	5	2	1	1	1	1	1	1	1	1	1	1	1	1	1	4	4	5	5	5	18	23	41	6	3	1	2	1
106	2017-09-07	2018-02-28	2017-07-15	78	1	54	174	1	1	2	1	18.8	26	29	3	1	4	4	3	4	11	1	1	1	4	4	4	5	5	5	5	1	1	1	1	1	5	4	4	3	5	38	21	59	1	5	2	4	3
241	2018-04-04	2018-09-26	2018-02-08	67	1	55	175	2	1	2	2	17.9	10.5	16	0	0	0	0	0	0	0	1	1	1	1	1	1	1	1	2	1	1	1	1	1	1	3	3	5	4	3	14	18	32	5	4	3	5	3
249	2013-02-05	2013-07-23	2013-01-15	72	1	21	168	2	1	2	2	19.8	29.1	14	1	0	2	2	0	1	4	4	2	1	1	1	1	1	1	2	1	1	1	1	1	1	1	2	5	1	1	18	10	28	6	5	2	2	2
253	2018-02-27	2018-06-08	2018-01-04	80	1	54	101	2	1	2	2	18.1	16.4	22	3	3	3	3	3	6	9	4	2	1	1	1	1	1	2	1	1	1	1	1	1	1	3	3	3	3	3	18	15	33	6	4	1	2	1
266	2015-01-15	2015-06-08	2014-12-13	42	1	33	144	2	1	2	1	21.8	28.5	27	0	0	0	0	0	0	0	2	2	1	2	1	1	1	1	1	1	1	1	1	1	1	4	4	3	2	6	16	19	35	5	3	2	3	4
297	2017-03-21	2017-08-08	2017-02-26	79	1	23	140	2	1	2	1	20.3	14.6	15	1	1	2	3	0	2	5	4	2	1	1	1	1	1	1	3	2	1	1	1	1	1	3	4	5	3	3	20	18	38	5	4	3	4	4
311	2013-10-10	2014-02-10	2013-09-25	74	1	15	123	2	1	2	1	17	17.8	18	4	4	3	3	3	8	9	5	3	2	3	3	1	2	3	2	2	1	1	1	1	1	5	5	5	4	3	29	22	51	5	5	3	3	3
403	2015-11-09	2016-02-03	2015-10-10	88	1	30	86	1	2	2	2	16.2	22.6	12	1	1	2	2	1	2	5	5	2	1	1	2	1	1	1	2	1	1	1	1	1	1	1	1	1	1	1	20	5	25	5	3	3	2	2
459	2017-11-21	2018-04-07	2017-10-29	78	1	23	137	1	2	2	1	21.3	21.8	27	4	3	3	3	3	7	9	5	4	2	4	2	4	6	6	4	4	1	1	1	1	1	6	6	6	6	6	44	30	74	6	6	4	6	4
603	2015-01-26	2015-04-17	2014-12-04	94	1	53	81	2	2	2	2	18.4	17.7	15	1	1	1	2	2	2	5	1	1	1	1	2	1	1	1	2	2	1	1	1	1	1	4	3	3	2	2	16	14	30	5	2	1	5	2
632	2015-09-24	2016-01-17	2015-08-31	62	1	24	115	2	2	2	1	20.5	41.1	25	0	0	2	3	0	0	5	5	4	2	2	2	3	7	6	3	3	1	1	1	1	1	5	4	5	3	4	40	21	61	6	7	7	7	7
738	2018-03-05	2018-08-29	2018-01-05	78	2	59	177	1	1	2	2	18.3	8	23	0	0	0	0	0	0	0	1	2	2	1	1	1	1	1	1	1	1	1	1	1	1	2	3	3	2	2	15	12	27	4	2	2	1	1
740	2017-07-19	2017-11-09	2017-06-24	76	2	25	113	1	1	1	2	21.5	0.83	27	0	0	0	0	0	0	0	4	2	1	1	1	1	1	1	1	1	1	1	1	1	1	4	5	5	4	3	17	21	38	5	4	1	1	1
744	2013-05-23	2013-10-03	2013-04-04	65	2	49	133	1	1	2	2	20.2	9.3	17	0	0	0	1	0	0	1	3	2	1	1	1	1	2	2	1	1	1	1	1	1	1	4	4	4	2	2	18	16	34	5	2	1	2	1
755	2013-04-22	2013-09-17	2013-03-23	85	2	30	148	1	1	2	2	21.4	14.1	29	1	1	2	2	2	2	6	5	4	2	2	2	1	2	2	2	2	1	1	1	1	1	4	5	4	4	4	27	21	48	5	6	5	4	3
775	2018-04-16	2018-08-06	2018-02-24	80	2	51	112	1	1	2	2	15.8	0	13	5	5	5	5	4	10	14	6	2	1	1	1	5	4	4	5	5	1	1	1	1	1	4	4	3	2	2	37	15	52	6	5	4	4	4
783	2016-10-11	2016-12-27	2016-09-10	82	2	31	77	1	1	1	1	28.4	13.8	20	2	1	0	0	0	3	0	6	3	1	1	1	1	1	1	1	1	1	1	1	1	1	5	5	1	5	5	20	21	41	6	4	2	1	1
785	2017-10-03	2018-02-20	2017-08-28	87	2	36	140	1	1	1	1	21.7	11	19	0	0	1	1	1	0	3	5	3	1	2	2	2	2	3	3	3	1	1	1	1	1	5	4	4	4	4	29	21	50	5	5	4	4	3
814	2014-01-20	2014-03-22	2013-11-28	94	2	53	61	1	1	2	1	19.9	50	10	2	2	3	3	4	4	10	4	1	1	2	2	2	2	2	3	3	1	1	1	1	1	2	2	2	2	2	25	10	35	4	3	2	3	2
817	2018-07-10	2018-11-12	2018-06-03	94	2	37	125	1	1	2	1	19.5	13.4	18	3	1	4	3	4	4	11	5	2	2	2	2	2	3	4	3	3	1	1	1	1	1	5	5	5	5	5	31	25	56	5	3	3	4	4
825	2016-06-06	2016-10-11	2016-05-09	89	2	28	127	1	1	1	1	18	7.9	19	3	2	4	4	4	5	12	2	2	1	1	1	1	1	1	1	1	1	1	1	1	1	4	4	5	3	3	15	19	34	7	7	4	5	4
885	2014-11-06	2015-04-18	2014-10-10	81	2	27	163	2	1	2	2	17.7	7.9	10	0	0	0	0	0	0	0	2	2	1	1	1	1	1	1	1	1	1	1	1	1	1	3	3	3	1	1	15	11	26	5	3	3	3	2
889	2016-08-04	2016-12-01	2016-06-23	90	2	42	119	2	1	2	2	21.1	7	16	0	0	0	0	0	0	0	5	2	1	1	1	1	2	2	1	1	1	1	1	1	1	4	4	4	2	3	20	17	37	5	4	1	1	1
891	2016-11-25	2017-03-31	2016-10-21	67	2	35	126	2	1	2	2	16.8	0	18	0	0	0	0	0	0	0	1	1	1	1	1	1	1	1	1	1	1	1	1	1	1	3	2	1	1	2	13	9	22	5	5	2	3	3
899	2013-03-27	2013-06-24	2013-02-21	65	2	34	89	2	1	2	2	15.6	18	17	1	1	0	2	0	2	2	5	4	1	1	1	1	1	1	2	2	1	1	1	1	1	3	3	3	3	3	22	15	37	6	4	2	4	4
901	2013-11-21	2014-03-03	2013-10-24	78	2	28	102	2	1	2	2	17	23.9	25	1	1	2	2	0	2	4	6	4	2	3	2	2	5	5	3	3	1	1	1	1	1	5	5	5	3	2	38	20	58	6	5	3	6	5
905	2013-03-05	2013-06-27	2013-01-17	88	2	47	114	2	1	2	2	21.6	10.3	8	2	3	2	3	3	5	8	5	2	2	2	1	1	2	3	2	2	1	1	1	1	1	2	2	5	1	2	25	12	37	5	2	2	2	1
907	2017-04-06	2017-09-11	2017-02-16	75	2	49	158	2	1	1	2	23.8	6.2	16	3	3	3	3	3	6	9	1	2	1	1	1	1	1	1	2	1	1	1	1	1	1	5	5	5	1	4	15	20	35	6	6	2	6	4
917	2016-03-31	2016-08-26	2016-02-10	62	2	50	148	2	1	2	1	25.4	15.2	21	0	0	0	0	0	0	0	7	5	3	3	2	2	4	4	3	3	1	1	1	1	1	5	5	5	4	5	39	24	63	6	5	3	3	2
924	2016-05-31	2016-10-20	2016-04-21	73	2	40	142	2	1	2	1	16	17	25	0	0	1	0	0	0	1	4	2	1	1	1	2	1	1	2	1	1	1	1	1	1	6	6	5	3	5	19	25	44	5	5	2	3	2
981	2017-02-13	2017-07-23	2017-01-06	79	2	38	160	2	1	2	1	15.5	12	11	4	5	4	4	4	9	12	4	4	1	3	3	3	4	6	4	4	1	1	1	1	1	3	5	6	3	2	39	19	58	6	5	2	4	4
999	2016-07-20	2017-02-21	2016-05-27	80	2	54	216	1	2	1	2	20.4	6.3	3	0	0	0	0	0	0	0	3	3	1	1	1	1	1	1	1	1	1	1	1	1	1	3	2	4	1	1	17	11	28	4	3	3	3	2
1000	2017-01-17	2017-06-06	2016-12-03	81	2	45	140	1	2	2	2	17.2	6.5	8	0	0	0	0	0	0	0	3	1	1	1	1	1	1	1	2	1	1	1	1	1	1	3	2	5	1	2	16	13	29	5	4	2	3	3
1001	2015-04-27	2015-10-19	2015-02-27	80	2	59	175	1	2	2	2	23.6	3.1	11	0	0	0	0	0	0	0	1	1	1	1	1	1	2	2	1	1	1	1	1	1	1	2	2	2	1	1	15	8	23	5	3	2	3	2
1021	2019-08-07	2019-12-04	2019-06-14	89	2	54	119	1	2	2	2	23.8	10	10	3	2	4	4	4	5	12	4	2	1	4	3	3	1	1	3	3	1	1	1	1	1	2	2	4	1	1	28	10	38	5	4	2	4	3
1028	2018-05-28	2018-09-28	2018-05-03	83	2	25	123	1	2	2	2	14.6	11.3	13	5	4	4	4	4	9	12	6	5	4	5	5	5	2	3	5	5	1	1	1	1	1	5	5	4	2	4	48	20	68	6	5	4	5	5
1030	2016-03-11	2016-05-18	2016-02-10	87	2	30	68	1	2	2	2	19.1	12.8	12	5	5	4	4	4	10	12	3	2	1	2	2	3	1	1	3	3	1	1	1	1	1	2	2	3	2	2	24	11	35	6	4	1	5	5
1032	2016-12-16	2017-03-19	2016-11-13	78	2	33	93	1	2	1	2	22.7	16.5	17	5	4	5	5	4	9	14	5	5	1	5	6	4	3	4	4	4	1	1	1	2	1	3	5	3	3	2	44	16	60	5	5	2	6	6
1040	2015-10-29	2015-12-29	2015-09-06	98	2	53	61	1	2	2	1	17.7	6	10	0	0	2	1	0	0	3	5	3	1	1	1	1	1	1	2	1	1	1	1	1	1	3	3	4	2	2	20	14	34	5	3	2	2	2
1139	2016-10-26	2017-03-06	2016-10-03	82	2	23	131	2	2	2	2	18.4	13.6	6	2	3	1	1	0	5	2	1	1	1	1	1	1	1	1	2	1	1	1	1	1	1	3	2	5	1	2	14	13	27	6	6	4	4	4
1144	2016-06-27	2016-10-04	2016-05-04	88	2	54	99	2	2	1	2	18	8.8	15	3	3	2	1	1	6	4	3	3	2	1	1	1	1	1	1	1	1	1	1	1	1	4	4	4	4	4	18	20	38	6	4	3	3	2
1155	2017-05-23	2017-09-30	2017-04-26	64	2	27	130	2	2	2	1	18.1	13	9	0	0	0	0	0	0	0	1	1	1	1	1	1	1	1	1	1	1	1	1	1	1	3	2	3	3	3	13	14	27	5	4	3	3	2
1158	2016-05-18	2016-11-13	2016-05-07	70	2	11	179	2	2	2	1	24.9	14.5	12	0	1	0	0	0	1	0	3	3	1	1	1	1	1	2	1	1	1	1	1	1	1	4	3	3	2	3	18	15	33	6	6	3	5	6
1160	2013-06-06	2013-10-16	2013-04-13	78	2	54	132	2	2	2	1	17.6	10.5	22	0	1	0	0	0	1	0	4	2	1	1	1	1	2	2	2	2	1	1	1	1	1	7	6	5	5	5	21	28	49	5	4	3	3	3
104	2017-03-31	2017-07-31	2017-02-27	70	1	32	122	1	1	2	1	23.5	30	23	2	1	4	3	4	3	11	4	5	2	2	2	5	4	4	4	4	1	2	1	1	2	4	4	6	5	4	40	23	63	6	6	5	6	6
770	2013-12-17	2014-03-06	2013-11-14	84	2	33	79	1	1	1	2	20	6.6	21	4	4	4	4	4	8	12	6	6	4	4	4	4	5	6	4	4	1	2	1	2	2	5	5	5	3	4	51	22	73	6	5	3	5	4
914	2017-10-30	2018-01-18	2017-10-01	77	2	29	80	2	1	2	2	21.6	19.8	16	5	5	5	5	5	10	15	5	3	3	3	3	3	3	3	2	3	1	2	1	1	2	3	3	3	2	2	35	13	48	7	4	3	4	4
1015	2013-09-05	2013-12-01	2013-08-04	83	2	32	87	1	2	2	2	18.9	13	16	4	4	2	2	2	8	6	5	5	4	5	4	5	6	6	5	5	1	2	1	1	2	4	4	6	4	3	54	21	75	5	5	4	5	4
511	2014-06-16	2014-09-20	2014-05-16	72	1	31	96	1	2	2	1	22.2	24	13	4	5	4	4	4	9	12	5	4	4	4	3	4	5	5	4	4	1	3	1	1	3	2	2	5	2	2	47	13	60	6	5	5	5	5
898	2012-11-20	2013-03-19	2012-10-10	68	2	41	119	2	1	2	2	23	11	20	0	0	1	0	0	0	1	6	2	1	2	2	1	2	7	1	1	1	3	1	1	3	7	5	7	3	2	30	24	54	5	5	2	4	2
1076	2019-01-10	2019-01-31	2018-12-12	81	2	29	21	1	2	2	1	20	9.1	14	4	4	3	4	5	8	12	5	4	2	4	4	5	3	6	5	5	1	3	1	1	3	4	5	7	3	3	48	22	70	7	5	3	5	5
1194	2012-07-04	2012-09-12	2012-06-12	87	2	22	70	2	2	2	1	18.8	9.4	14	4	4	4	4	4	8	12	6	2	4	2	2	3	4	6	3	3	1	3	1	1	3	4	5	4	4	4	40	21	61	6	4	4	5	3
38	2014-03-20	2014-09-04	2014-02-03	71	1	45	168	1	1	2	1	17	33	20	0	0	0	0	0	0	0	4	4	2	2	2	2	2	4	2	2	1	4	1	1	4	3	4	5	3	3	32	18	50	5	5	1	3	2
141	2019-03-12	2019-05-18	2019-02-07	85	1	33	67	1	1	2	1	18.1	19.3	21	4	4	4	4	4	8	12	5	5	3	4	2	3	3	4	4	4	1	4	1	1	4	4	4	3	2	2	43	15	58	6	6	6	6	6
979	2019-03-27	2019-09-22	2019-02-21	62	2	34	179	2	1	2	1	23.3	16.4	29	4	4	4	4	4	8	12	4	4	2	3	2	3	4	4	3	2	1	4	1	1	4	6	3	4	4	7	37	24	61	5	5	3	6	6
1169	2017-04-27	2017-09-21	2017-03-07	76	2	51	147	2	2	2	1	19.7	18.8	21	1	0	2	1	2	1	5	4	4	3	1	1	3	5	4	3	3	1	4	1	1	4	5	5	7	4	4	37	25	62	5	5	4	7	7
137	2015-03-02	2015-07-02	2015-02-03	74	1	27	122	1	1	2	1	21.9	20.4	17	4	4	4	4	4	8	12	5	4	5	5	4	4	4	4	5	5	1	5	1	1	5	4	4	5	4	4	52	21	73	7	5	5	5	5
652	2019-03-19	2019-07-11	2019-02-25	43	1	22	114	2	2	2	1	29.6	38.4	21	1	1	3	3	3	2	9	5	3	3	4	4	5	7	6	5	5	1	5	1	3	5	5	4	5	2	4	54	20	74	7	7	6	7	7
768	2013-02-04	2013-06-01	2013-01-07	86	2	28	117	1	1	1	2	19.2	14	13	4	4	4	4	4	8	12	5	2	2	3	2	5	1	1	5	5	1	5	1	3	5	1	5	1	1	1	38	9	47	7	5	4	5	5
6	2015-02-12	2015-11-09	2014-12-25	39	1	49	270	1	1	1	2	23.7	27	25	0	0	0	0	0	0	0	6	1	1	1	1	1	1	2	1	1	1	1	1	1	1	7	7	5	7	7	19	33	52	7	6	3	3	3
7	2019-04-10	2019-07-20	2019-03-16	74	1	25	101	1	1	2	2	24	23	29	0	0	0	0	0	0	0	5	3	1	2	2	1	2	2	1	1	1	1	1	1	1	6	6	6	5	6	23	29	52	6	5	2	4	2
8	2018-07-06	2018-11-26	2018-06-10	59	1	26	143	1	1	1	2	22.8	26.1	30	0	0	0	0	0	0	0	5	5	1	2	1	1	4	5	3	3	1	1	1	1	1	6	6	6	6	6	33	30	63	6	7	6	6	6
10	2016-03-10	2016-04-26	2016-01-31	83	1	39	47	1	1	2	2	18.1	20.4	11	4	4	1	1	0	8	2	5	2	1	1	1	1	1	1	1	1	1	1	1	1	1	3	3	4	2	2	18	14	32	6	4	4	4	1
19	2015-06-18	2015-11-20	2015-06-18	80	1	0	155	1	1	2	2	20.2	13.2	17	2	4	2	2	2	6	6	1	1	1	1	1	1	2	2	1	1	1	1	1	1	1	4	4	2	2	2	15	14	29	5	6	4	6	5
24	2015-08-17	2015-10-08	2015-07-17	96	1	31	52	1	1	2	2	21.8	13	25	3	3	3	3	3	6	9	5	3	1	1	1	2	3	1	2	2	1	1	1	1	1	4	5	5	1	3	24	18	42	5	5	3	6	5
25	2014-10-14	2015-02-10	2014-08-21	70	1	54	119	1	1	1	2	19.7	20.5	18	4	4	3	3	3	8	9	5	4	2	2	2	1	1	1	3	3	1	1	1	1	1	3	3	3	3	3	27	15	42	7	4	4	6	6
29	2018-11-16	2019-03-15	2018-10-14	83	1	33	119	1	1	2	2	17.8	27.7	23	4	4	4	4	4	8	12	1	1	1	1	1	1	1	1	1	1	1	1	1	1	1	1	1	1	1	1	13	5	18	6	4	3	3	3
34	2017-12-21	2018-03-30	2017-11-29	77	1	22	99	1	1	1	2	22	22.8	20	5	5	5	5	5	10	15	5	4	1	4	4	5	5	5	5	5	1	5	1	5	1	6	6	4	6	5	50	27	77	6	6	6	6	6
39	2014-03-25	2014-09-13	2014-02-17	75	1	36	172	1	1	2	1	21.2	23	21	0	0	0	0	0	0	0	4	2	2	2	1	1	2	2	2	2	1	1	1	1	1	4	3	5	4	4	23	20	43	5	3	3	3	2
40	2016-11-24	2017-05-10	2016-10-27	53	1	28	167	1	1	1	1	23.2	36.6	21	0	0	0	0	0	0	0	5	2	1	1	1	1	5	5	1	1	1	1	1	1	1	5	6	4	2	4	26	21	47	6	5	3	4	4
41	2014-09-10	2015-03-04	2014-08-15	78	1	26	175	1	1	2	1	18.1	16	22	0	0	0	0	0	0	0	4	1	1	1	1	1	2	2	3	2	1	1	1	1	1	5	5	5	5	3	21	23	44	5	7	3	3	3
43	2015-01-21	2015-07-16	2014-12-02	70	1	50	176	1	1	2	1	18.2	18.3	24	0	0	0	0	0	0	0	1	1	1	1	1	1	1	1	1	1	1	1	1	1	1	4	4	5	3	5	13	21	34	5	6	1	3	2
46	2017-06-20	2017-11-16	2017-05-19	73	1	32	149	1	1	2	1	18.5	22.1	27	0	0	0	0	0	0	0	5	4	1	2	2	1	2	2	2	2	1	1	1	1	1	7	7	6	6	6	26	32	58	5	7	3	3	3
47	2017-11-16	2018-04-24	2017-11-01	64	1	15	159	1	1	2	1	23.2	18	28	0	0	0	0	0	0	0	4	2	2	2	2	1	3	2	1	1	1	1	1	1	1	4	4	4	1	4	23	17	40	6	6	6	7	6
49	2016-07-21	2016-12-02	2016-06-13	80	1	38	134	1	1	2	1	28.5	15.5	17	1	1	0	0	0	2	0	4	1	1	1	1	1	5	2	1	1	1	1	1	1	1	5	5	5	3	4	21	22	43	6	6	3	2	1
50	2014-06-16	2014-10-21	2014-04-28	69	1	49	127	1	1	2	1	16.5	11.5	15	0	0	1	0	0	0	1	1	1	1	1	1	1	1	1	1	1	1	1	1	1	1	4	4	6	1	3	13	18	31	4	3	1	3	3
51	2012-07-26	2012-11-24	2012-06-20	65	1	36	121	1	1	2	1	24.3	24.5	28	2	1	1	0	0	3	1	1	2	1	1	1	2	6	6	2	2	1	1	1	1	1	5	3	5	5	5	27	23	50	7	6	5	6	6
52	2015-10-28	2016-03-02	2015-10-13	60	1	15	126	1	1	2	1	21.4	43.3	30	1	0	2	0	0	1	2	5	4	1	2	1	2	3	6	3	2	1	1	1	1	1	6	6	7	6	7	32	32	64	7	7	7	7	7
54	2013-11-07	2014-04-02	2013-10-24	71	1	14	146	1	1	2	1	20.3	24.2	28	2	2	2	0	0	4	2	6	5	3	2	2	1	4	6	1	1	1	1	1	1	1	7	7	7	7	7	34	35	69	7	7	4	6	6
56	2019-02-27	2019-07-08	2019-01-17	72	1	41	131	1	1	2	1	20.8	12.2	22	1	0	1	1	1	1	3	5	4	2	1	1	1	2	2	1	1	1	1	1	1	1	2	3	3	2	2	23	12	35	7	5	3	3	3
57	2013-11-20	2014-04-18	2013-10-28	50	1	23	149	1	1	2	1	23.7	41.5	24	1	0	1	2	0	1	3	5	4	2	3	2	2	3	5	2	2	1	1	1	1	1	5	5	6	4	5	33	25	58	7	6	5	6	6
58	2014-03-28	2014-07-23	2014-02-10	82	1	46	117	1	1	2	1	19.5	21.5	29	0	1	1	2	0	1	3	5	4	3	2	2	1	1	6	2	2	1	1	1	1	1	7	7	7	7	7	31	35	66	6	5	4	4	3
63	2013-12-25	2014-03-25	2013-11-17	71	1	38	90	1	1	2	1	22.6	27.4	28	2	1	1	2	1	3	4	5	4	1	1	1	2	4	4	4	3	1	1	1	1	1	5	5	5	5	5	32	25	57	7	7	4	7	6
64	2015-02-23	2015-06-20	2015-01-22	74	1	32	117	1	1	2	1	23.6	36.3	30	3	1	2	2	0	4	4	6	4	1	2	1	2	6	6	4	4	1	1	1	1	1	5	7	5	4	5	39	26	65	6	6	6	6	6
66	2015-01-19	2015-06-12	2014-12-07	69	1	43	144	1	1	2	1	18	26.8	24	0	0	2	2	1	0	5	3	3	1	1	1	1	2	2	2	1	1	1	1	1	1	2	4	5	1	2	20	14	34	6	5	3	4	2
69	2018-10-19	2019-03-12	2018-08-26	61	1	54	144	1	1	2	1	20.3	0	12	2	1	1	2	2	3	5	2	1	1	1	1	1	1	1	1	1	1	1	1	1	1	2	2	1	1	2	14	8	22	7	6	5	7	7
73	2018-07-27	2019-01-15	2018-06-24	73	1	33	172	1	1	2	1	21.9	28	14	2	1	2	3	1	3	6	1	1	1	1	1	1	1	1	1	1	1	1	1	1	1	2	1	2	1	1	13	7	20	6	6	3	4	3
74	2016-10-05	2017-01-23	2016-08-13	66	1	53	110	1	1	2	1	20.7	25.4	23	2	1	2	2	2	3	6	6	4	4	4	3	4	5	6	5	5	1	1	1	1	1	4	3	4	3	3	49	17	66	7	5	4	4	4
76	2017-05-24	2017-10-07	2017-04-24	73	1	30	136	1	1	2	1	20.3	18	19	1	0	3	2	2	1	7	3	1	1	2	2	1	1	3	3	3	1	1	1	1	1	4	3	4	3	3	23	17	40	6	3	1	3	3
80	2013-08-23	2013-12-08	2013-08-02	76	1	21	107	1	1	2	1	20.8	22.7	25	3	2	2	3	2	5	7	5	5	2	3	2	2	3	6	4	4	1	1	1	1	1	5	5	6	3	4	39	23	62	7	7	5	7	7
81	2016-09-28	2017-02-02	2016-08-19	66	1	40	127	1	1	2	1	22.1	27.9	23	3	3	2	3	2	6	7	6	4	1	2	2	2	3	5	4	4	1	1	1	1	1	5	5	5	4	3	36	22	58	6	6	5	6	6
85	2013-06-21	2013-08-31	2013-05-29	71	1	23	71	1	1	2	1	24.1	22.5	19	4	4	2	3	3	8	8	5	4	1	1	1	2	1	1	3	3	1	1	1	1	1	6	6	6	5	5	25	28	53	7	7	5	7	7
88	2016-09-13	2016-11-26	2016-08-27	65	1	17	74	1	1	2	1	22.2	26.9	27	4	1	3	3	3	5	9	6	5	4	4	4	5	6	6	5	5	1	1	1	1	1	5	6	6	5	6	53	28	81	7	7	1	7	7
95	2016-04-19	2016-07-05	2016-03-21	78	1	29	77	1	1	2	1	26.2	22.8	27	5	4	4	3	2	9	9	7	5	3	5	4	5	6	6	4	5	5	1	1	1	1	5	6	7	5	6	57	29	86	7	7	6	7	7
99	2019-04-04	2019-08-14	2019-03-07	84	1	28	132	1	1	2	1	19.8	16.9	23	3	3	3	3	4	6	10	4	4	1	2	2	1	1	1	3	1	1	1	1	1	1	4	4	4	5	5	23	22	45	5	6	4	5	3
111	2013-04-24	2013-07-13	2013-04-06	78	1	18	80	1	1	2	1	22.2	32.5	26	4	4	4	4	3	8	11	7	7	5	5	5	5	7	7	4	5	1	1	1	1	1	7	7	7	7	7	60	35	95	7	7	5	6	6
123	2014-05-16	2014-07-16	2014-04-15	81	1	31	61	1	1	1	1	22	40	30	4	1	4	4	4	5	12	6	6	5	3	4	3	7	7	6	6	1	1	1	2	1	7	7	7	7	6	56	34	90	7	6	6	6	6
136	2019-06-06	2019-09-05	2019-04-21	82	1	46	91	1	1	2	1	19.4	26.5	14	4	4	4	4	4	8	12	7	5	4	3	3	5	5	6	4	5	1	1	1	1	1	2	4	5	2	2	50	15	65	7	6	5	5	5
144	2012-11-28	2012-12-26	2012-11-09	75	1	19	28	1	1	2	1	18.9	25.3	24	4	4	4	4	4	8	12	6	7	6	4	5	7	6	7	7	7	1	7	1	7	1	6	6	4	6	6	71	28	99	7	7	6	7	7
171	2013-07-26	2013-10-28	2013-07-02	76	1	24	94	1	1	2	1	25.1	20	30	5	5	4	4	4	10	12	7	5	1	1	1	5	1	1	5	5	1	1	1	1	1	7	7	7	7	7	35	35	70	7	7	6	7	7
176	2017-10-06	2017-11-21	2017-09-24	77	1	12	46	1	1	2	1	21.8	27.1	23	4	4	5	4	4	8	13	7	7	7	7	7	7	7	7	1	7	1	5	1	5	1	6	6	7	6	6	71	31	102	7	7	7	7	7
178	2015-02-16	2015-04-07	2015-01-25	83	1	22	50	1	1	2	1	20	31.2	27	5	3	4	4	5	8	13	4	3	3	3	3	3	2	2	1	2	2	1	1	1	1	5	5	5	5	5	30	25	55	6	6	5	6	5
202	2018-03-08	2018-05-15	2018-02-07	84	1	29	68	1	1	2	1	28.3	25.1	29	5	5	5	5	4	10	14	7	7	3	5	5	7	7	7	5	5	1	5	4	5	1	6	7	7	5	5	68	30	98	7	7	6	7	7
220	2017-08-17	2017-11-16	2017-07-22	97	1	26	91	1	1	2	1	23.5	10.5	20	5	5	5	5	5	10	15	5	2	2	3	3	5	5	5	5	5	1	1	1	1	1	5	6	5	4	4	43	24	67	5	4	3	6	6
227	2012-09-19	2012-11-21	2012-08-02	70	1	48	63	1	1	2	1	23.8	43.7	25	5	5	5	5	5	10	15	7	7	7	5	5	7	7	7	7	7	1	7	1	7	1	5	5	6	5	5	75	26	101	7	7	7	7	7
243	2012-09-18	2013-03-01	2012-08-18	61	1	31	164	2	1	2	2	20.8	26.1	20	0	0	0	0	0	0	0	6	5	1	1	1	2	5	5	3	2	1	1	1	1	1	5	2	5	2	4	34	18	52	5	5	4	3	4
244	2015-10-29	2016-04-18	2015-10-05	66	1	24	172	2	1	2	2	23.5	20.5	23	0	0	0	0	0	0	0	5	3	1	1	1	1	2	2	1	1	1	1	1	1	1	4	4	3	3	3	21	17	38	5	3	3	4	4
245	2013-10-11	2014-03-07	2013-09-17	69	1	24	147	2	1	2	2	21.6	32.8	24	0	0	0	0	0	0	0	4	3	2	3	2	1	2	3	3	2	1	1	1	1	1	6	6	6	5	6	28	29	57	7	4	3	6	6
248	2017-06-15	2017-12-04	2017-04-24	50	1	52	172	2	1	1	2	22.7	36.5	8	0	0	2	2	0	0	4	5	1	1	1	1	1	1	1	1	1	1	1	1	1	1	6	6	4	4	4	17	24	41	5	5	4	5	5
252	2018-05-01	2018-09-14	2018-04-08	68	1	23	136	2	1	2	2	22.1	29.5	11	1	1	2	2	2	2	6	4	2	1	1	1	1	1	1	1	1	1	1	1	1	1	1	1	4	1	1	17	8	25	6	5	3	4	4
256	2015-12-28	2016-03-13	2015-11-28	63	1	30	76	2	1	2	2	23.7	34	28	3	1	4	4	4	4	12	5	5	1	2	2	4	7	6	4	4	1	1	1	1	1	5	4	5	4	4	43	22	65	7	7	6	6	6
259	2013-08-09	2014-01-17	2013-07-12	42	1	28	161	2	1	1	1	21.7	30	20	0	0	0	0	0	0	0	5	5	1	2	2	3	2	5	3	3	1	1	1	1	1	4	6	7	2	2	34	21	55	7	7	6	7	7
261	2018-04-26	2018-10-19	2018-04-02	54	1	24	176	2	1	2	1	21.5	28.5	23	0	0	0	0	0	0	0	5	4	1	1	1	1	1	1	2	2	1	1	1	1	1	3	2	2	2	3	22	12	34	7	7	3	3	3
265	2015-01-06	2015-06-04	2014-12-05	77	1	32	149	2	1	2	1	22.4	22.6	27	0	0	0	0	0	0	0	4	4	2	2	1	1	2	2	3	1	1	1	1	1	1	5	5	5	3	3	25	21	46	5	5	3	3	3
267	2018-11-09	2019-04-04	2018-10-09	75	1	31	146	2	1	2	1	20.9	32.2	27	0	0	0	0	0	0	0	5	5	2	2	2	1	1	3	2	2	1	1	1	1	1	6	6	6	3	4	28	25	53	5	7	2	4	2
268	2012-10-30	2013-03-27	2012-09-30	67	1	30	148	2	1	2	1	19.2	16.4	28	0	0	0	0	0	0	0	5	5	4	1	1	1	2	2	1	1	1	1	1	1	1	4	4	5	4	4	26	21	47	7	6	4	4	4
269	2012-08-22	2012-12-26	2012-07-23	42	1	30	126	2	1	2	1	25.4	28.8	28	0	0	0	0	0	0	0	5	3	3	4	1	1	2	2	1	1	1	1	1	1	1	3	3	2	1	2	26	11	37	6	6	4	5	4
271	2019-01-30	2019-07-27	2018-12-13	50	1	48	178	2	1	2	1	29	21.9	26	1	0	0	0	0	1	0	5	4	2	1	1	1	2	4	1	1	1	1	1	1	1	4	4	5	4	6	25	23	48	5	4	4	6	6
272	2017-09-15	2017-12-18	2017-08-19	69	1	27	94	2	1	2	1	22.6	23.4	19	1	4	0	0	0	5	0	5	3	1	1	1	1	2	2	2	1	1	1	1	1	1	4	4	3	3	3	22	17	39	7	7	6	7	6
273	2018-09-28	2019-03-25	2018-09-06	56	1	22	178	2	1	2	1	20.5	27	22	0	0	1	0	0	0	1	5	2	1	1	1	1	1	2	1	1	1	1	1	1	1	5	2	7	3	4	19	21	40	6	7	5	7	7
274	2018-09-25	2019-02-23	2018-08-18	39	1	38	151	2	1	2	1	26.8	46.8	24	0	0	1	0	0	0	1	5	4	1	1	1	1	2	2	1	1	1	1	1	1	1	3	3	6	2	2	22	16	38	7	7	6	7	7
277	2014-06-24	2014-12-20	2014-05-31	66	1	24	179	2	1	2	1	21.9	21.2	27	0	0	1	1	0	0	2	5	1	1	1	1	1	4	5	1	1	1	1	1	1	1	5	5	7	4	4	24	25	49	5	4	2	2	1
278	2014-01-06	2014-05-03	2013-12-01	53	1	36	117	2	1	2	1	26.9	20.3	30	0	0	1	1	0	0	2	5	5	1	1	1	1	1	6	1	1	1	1	1	1	1	6	6	6	6	6	26	30	56	6	7	5	6	6
280	2016-10-07	2017-03-30	2016-09-12	49	1	25	174	2	1	2	1	20.8	39.4	14	0	0	1	2	0	0	3	1	1	1	1	1	1	1	1	1	1	1	1	1	1	1	2	2	3	1	2	13	10	23	5	5	3	6	6
283	2016-03-02	2016-07-06	2016-01-16	58	1	46	126	2	1	2	1	26.8	29.8	30	1	0	1	1	1	1	3	5	3	2	2	2	1	2	2	2	2	1	1	1	1	1	3	3	3	2	3	26	14	40	6	6	3	6	6
289	2016-11-30	2017-05-19	2016-11-05	55	1	25	170	2	1	2	1	21.6	29.1	28	2	0	2	2	0	2	4	1	3	3	2	1	1	1	2	1	1	1	1	1	1	1	4	4	5	3	4	19	20	39	5	6	4	5	5
292	2017-10-03	2018-02-28	2017-09-04	75	1	29	148	2	1	2	1	22	30	15	4	3	2	2	0	7	4	4	3	2	3	2	1	2	2	2	1	1	1	1	1	1	3	4	4	2	2	25	15	40	7	7	7	7	7
300	2013-09-04	2013-11-23	2013-08-04	49	1	31	80	2	1	2	1	33	40	25	1	1	2	3	1	2	6	5	1	1	1	2	1	3	3	1	1	1	1	1	1	1	3	3	3	2	3	22	14	36	7	6	2	4	3
307	2018-05-29	2018-10-09	2018-05-10	53	1	19	133	2	1	2	1	21.5	34.3	23	2	2	2	3	3	4	8	3	4	1	2	2	1	1	1	1	1	1	1	1	1	1	4	4	2	2	3	20	15	35	7	7	6	7	7
313	2014-10-07	2015-01-13	2014-08-13	45	1	55	98	2	1	2	1	20.7	37	29	2	1	3	4	3	3	10	7	5	5	5	3	3	7	7	5	5	1	1	1	1	1	7	7	7	7	7	55	35	90	7	7	6	7	7
325	2017-11-17	2018-03-10	2017-10-24	65	1	24	113	2	1	2	1	26.8	41.6	30	1	0	4	4	4	1	12	5	4	2	2	1	1	5	5	5	4	1	1	1	1	1	6	6	2	2	5	37	21	58	7	7	6	7	7
329	2016-07-11	2016-08-17	2016-07-11	63	1	0	37	2	1	2	1	26	39.6	28	4	1	4	4	4	5	12	7	7	1	6	6	5	7	6	1	7	1	6	1	6	1	6	6	7	6	6	61	31	92	7	6	5	7	7
331	2019-09-02	2019-10-15	2019-08-18	79	1	15	43	2	1	2	1	21.9	21.4	30	3	2	4	4	4	5	12	6	6	1	2	3	4	2	2	5	5	1	1	1	1	1	5	7	6	6	6	39	30	69	7	7	5	7	7
333	2015-10-08	2016-01-07	2015-09-12	71	1	26	91	2	1	2	1	23.8	25.2	29	3	3	4	4	4	6	12	5	4	2	2	2	1	2	4	2	2	1	1	1	1	1	7	7	6	6	7	29	33	62	7	5	3	6	6
337	2015-07-15	2015-10-22	2015-06-04	76	1	41	99	2	1	2	1	23.3	28.6	10	4	4	4	4	4	8	12	5	3	2	2	2	4	4	6	4	4	1	1	1	1	1	5	3	6	5	5	39	24	63	6	6	2	6	6
342	2015-05-22	2015-08-18	2015-04-27	76	1	25	88	2	1	2	1	21.7	35	24	4	4	4	4	4	8	12	7	7	5	3	3	3	7	7	5	4	1	1	1	1	1	7	7	7	7	7	54	35	89	7	7	6	7	6
343	2017-07-10	2017-12-07	2017-05-16	70	1	55	150	2	1	1	1	21.8	20	25	4	4	4	4	4	8	12	6	4	2	4	3	3	4	6	4	4	3	1	1	1	1	3	3	5	4	3	45	18	63	6	6	6	7	6
350	2015-05-28	2015-08-14	2015-04-25	60	1	33	78	2	1	2	1	18.7	26.3	29	4	4	4	4	4	8	12	4	2	2	4	2	2	4	4	4	4	4	1	1	1	1	7	7	7	5	6	38	32	70	7	7	6	7	7
353	2014-12-27	2015-02-07	2014-12-05	69	1	22	42	2	1	2	1	27.8	21.6	30	4	4	4	4	4	8	12	6	4	3	3	3	4	3	4	4	4	2	1	1	1	1	6	6	7	7	6	42	32	74	7	7	6	7	7
381	2018-03-23	2018-05-06	2018-02-22	77	1	29	44	2	1	2	1	22	32.6	22	5	5	5	5	5	10	15	7	5	5	6	6	6	6	6	6	5	1	5	1	5	1	6	7	7	6	6	65	32	97	7	7	6	7	7
398	2016-04-13	2016-08-08	2016-02-24	68	1	49	117	1	2	2	2	18	24.3	12	0	0	0	0	0	0	0	6	5	2	1	1	1	1	1	1	1	1	1	1	1	1	4	3	2	2	4	23	15	38	6	4	3	3	3
404	2015-05-18	2015-09-08	2015-04-20	69	1	28	113	1	2	2	2	22	27.9	26	0	0	2	2	2	0	6	5	5	1	3	3	4	7	7	5	5	1	1	1	1	1	6	6	6	6	6	48	30	78	7	6	4	6	6
405	2018-01-11	2018-03-27	2017-11-16	81	1	56	75	1	2	1	2	16.1	19.8	19	1	0	2	2	3	1	7	1	2	2	2	1	1	1	1	2	2	1	1	1	1	1	5	4	7	5	6	18	27	45	5	4	3	6	4
406	2017-08-29	2017-12-19	2017-08-29	90	1	0	112	1	2	2	2	19.2	16.9	15	1	1	3	2	2	2	7	1	1	1	1	1	2	1	1	3	3	1	1	1	1	1	3	2	3	1	1	18	10	28	1	2	1	3	2
407	2015-06-08	2015-09-14	2015-05-12	87	1	27	98	1	2	2	2	16.9	28.5	27	2	1	3	3	2	3	8	5	4	3	2	2	1	2	2	3	3	1	1	1	1	1	4	5	7	5	5	30	26	56	5	6	5	5	5
410	2018-08-23	2018-11-12	2018-08-11	85	1	12	81	1	2	2	2	18.7	21.6	18	3	1	3	3	3	4	9	4	4	1	2	1	2	2	2	2	2	1	1	1	1	1	4	3	3	2	4	25	16	41	7	6	2	4	4
414	2017-11-14	2018-02-21	2017-09-06	62	1	69	99	1	2	1	2	21.9	29.9	28	4	4	4	4	4	8	12	5	3	1	1	1	3	4	3	3	3	1	1	1	1	1	5	5	6	5	5	30	26	56	7	7	6	7	7
422	2015-07-06	2015-11-25	2015-06-21	78	1	15	142	1	2	2	1	20	24.9	21	0	0	0	1	0	0	1	3	2	1	2	2	1	2	2	1	1	1	1	1	1	1	3	2	7	3	3	20	18	38	6	6	4	6	6
428	2019-06-14	2019-09-01	2019-05-10	50	1	35	79	1	2	2	1	21.2	36.6	29	4	4	2	0	1	8	3	7	7	5	2	2	4	6	6	4	5	2	1	1	1	1	3	6	6	6	6	52	27	79	7	7	6	7	7
431	2018-02-28	2018-07-05	2018-01-05	78	1	54	127	1	2	2	1	21.8	20.5	27	2	3	1	1	2	5	4	5	3	1	2	2	1	1	1	2	1	1	1	1	1	1	5	5	6	5	5	22	26	48	7	7	6	7	7
432	2016-02-10	2016-07-03	2016-01-19	83	1	22	144	1	2	2	1	21.6	26.3	23	1	0	3	2	0	1	5	5	2	1	1	1	1	1	6	2	1	1	1	1	1	1	6	6	7	6	6	24	31	55	6	7	7	7	7
434	2015-11-10	2016-02-28	2015-10-25	80	1	16	110	1	2	2	1	22.3	29.4	28	0	2	2	2	1	2	5	5	3	1	1	1	3	1	1	3	3	1	1	1	1	1	4	3	6	3	4	25	20	45	7	7	5	7	7
449	2017-07-12	2017-12-07	2017-06-05	83	1	37	148	1	2	2	1	14.4	23.4	25	4	4	4	2	2	8	8	7	7	4	5	4	4	5	5	4	4	1	1	1	1	1	6	6	7	5	5	52	29	81	7	7	7	7	7
455	2013-05-10	2013-08-17	2013-04-17	72	1	23	99	1	2	2	1	20.6	28.2	27	3	1	4	3	2	4	9	5	3	2	2	2	3	6	7	4	5	1	1	1	1	1	5	6	6	6	5	42	28	70	7	6	6	7	7
457	2012-09-10	2012-12-03	2012-08-09	89	1	32	84	1	2	2	1	18.9	22.3	15	3	2	3	4	2	5	9	6	1	1	1	1	1	2	2	3	2	1	1	1	1	1	4	4	6	3	3	23	20	43	6	3	2	3	3
461	2017-06-05	2017-09-29	2017-04-24	83	1	42	116	1	2	2	1	21	30.3	25	1	1	4	4	2	2	10	1	1	1	2	1	1	2	2	3	1	1	1	1	1	1	6	6	6	6	6	18	30	48	7	7	7	7	7
466	2019-09-05	2019-11-15	2019-08-14	55	1	22	71	1	2	2	1	24.6	26.9	29	3	4	4	4	3	7	11	6	5	3	3	2	3	7	7	3	3	1	1	1	3	1	6	5	6	5	3	45	25	70	7	7	6	7	7
469	2016-07-27	2016-09-10	2016-06-09	74	1	48	45	1	2	2	1	17.9	22.1	24	4	4	4	3	4	8	11	7	7	6	7	7	7	7	2	1	7	5	6	6	6	1	7	7	7	7	7	75	35	110	7	7	7	7	7
479	2017-05-11	2017-08-03	2017-03-31	83	1	41	84	1	2	2	1	22.4	23.2	15	4	2	4	4	4	6	12	4	4	1	2	2	2	1	1	3	3	1	1	1	1	1	4	4	5	4	4	26	21	47	7	7	6	6	6
490	2017-12-14	2018-04-15	2017-11-16	79	1	28	122	1	2	2	1	19.1	17.4	15	4	4	4	4	4	8	12	5	2	2	4	3	3	1	2	4	4	1	1	1	2	1	3	4	5	4	4	33	20	53	6	6	6	6	6
505	2013-01-16	2013-06-10	2012-11-27	71	1	50	145	1	2	2	1	18.8	15.7	29	4	4	4	4	4	8	12	1	1	2	3	3	3	6	6	4	4	1	1	1	1	1	7	5	7	7	7	36	33	69	7	7	7	7	7
525	2014-06-26	2014-07-24	2014-06-02	67	1	24	28	1	2	2	1	20.4	32.8	24	4	4	5	4	4	8	13	7	7	7	7	7	7	7	6	7	7	5	6	5	6	1	7	6	7	6	6	85	32	117	7	7	7	7	7
537	2014-07-16	2014-09-16	2014-06-23	73	1	23	62	1	2	2	1	16.1	24.2	23	4	2	5	5	4	6	14	7	5	3	5	5	5	4	7	5	5	1	6	1	6	1	5	5	7	5	5	59	27	86	7	7	6	7	7
584	2017-04-17	2017-05-17	2017-03-24	58	1	24	30	1	2	2	1	23.4	36.1	26	5	5	5	5	5	10	15	7	7	4	7	7	7	7	7	7	7	5	5	1	5	1	7	7	7	7	7	78	35	113	7	7	5	7	7
585	2012-10-29	2012-11-29	2012-10-10	77	1	19	31	1	2	2	1	24.5	26	27	5	5	5	5	5	10	15	7	7	7	7	7	7	7	7	7	7	7	7	7	7	1	5	5	5	5	7	91	27	118	7	7	7	7	7
590	2016-01-05	2016-02-08	2015-12-08	60	1	28	34	1	2	1	1	17.7	26.1	29	5	5	5	5	5	10	15	6	6	5	5	5	6	5	6	6	1	1	5	1	5	1	4	4	5	3	3	58	19	77	7	7	7	7	7
600	2017-05-17	2017-09-22	2017-04-03	63	1	44	128	2	2	2	2	23	10.1	23	0	0	0	0	0	0	0	5	5	1	3	2	1	1	2	1	1	1	1	1	1	1	5	5	6	5	5	25	26	51	7	7	1	1	1
601	2014-08-26	2015-01-10	2014-06-03	77	1	84	137	2	2	2	2	20.5	19	8	0	0	1	0	0	0	1	1	3	1	2	1	1	1	1	2	1	1	1	1	1	1	3	2	2	2	2	17	11	28	1	3	2	4	2
602	2016-06-24	2016-10-31	2016-05-17	70	1	38	129	2	2	2	2	20.8	20.9	23	0	0	1	1	0	0	2	5	3	3	2	2	2	3	5	3	2	1	1	1	1	1	5	5	5	4	4	33	23	56	5	7	5	7	7
607	2014-04-07	2014-09-30	2014-03-09	68	1	29	176	2	2	2	1	21.3	22.6	13	0	0	0	0	0	0	0	2	1	1	1	1	1	1	1	2	1	1	1	1	1	1	3	2	3	2	2	15	12	27	6	7	3	7	7
608	2015-02-02	2015-07-21	2015-01-21	63	1	12	169	2	2	2	1	19.4	26	13	0	0	0	0	0	0	0	5	5	3	3	2	2	7	7	4	3	2	1	1	1	1	7	6	7	6	7	45	33	78	7	7	5	7	4
616	2017-11-24	2018-04-13	2017-11-05	56	1	19	140	2	2	2	1	21.8	29	15	1	1	0	0	0	2	0	4	3	2	2	2	2	2	2	3	3	1	1	1	1	1	3	3	3	3	3	28	15	43	7	7	6	7	7
617	2013-01-31	2013-06-20	2012-12-23	76	1	39	140	2	2	2	1	17.6	31.8	20	0	3	0	0	0	3	0	5	1	1	1	1	1	1	1	1	1	1	1	1	1	1	3	3	7	3	3	17	19	36	6	4	4	5	5
618	2015-03-11	2015-07-18	2015-01-28	59	1	42	129	2	2	2	1	18.2	34.2	15	0	0	1	0	0	0	1	5	3	1	2	2	2	6	6	3	3	1	1	1	1	1	3	2	6	3	2	36	16	52	7	7	4	7	7
621	2019-07-24	2019-12-18	2019-06-05	39	1	49	147	2	2	2	1	22.8	19.8	19	0	0	1	1	0	0	2	5	2	1	2	2	1	1	2	3	3	1	1	1	1	1	5	4	4	4	4	25	21	46	5	6	4	6	6
622	2012-07-20	2012-11-01	2012-06-14	64	1	36	104	2	2	2	1	15.9	24.2	24	0	0	1	1	0	0	2	5	5	3	2	1	2	6	6	3	3	1	1	1	1	1	5	3	5	3	5	39	21	60	6	5	4	4	4
625	2019-01-22	2019-06-05	2018-12-31	82	1	22	134	2	2	2	1	14.3	23.5	23	1	1	1	1	0	2	2	5	2	1	2	1	2	1	1	3	3	1	1	1	1	1	5	1	5	2	2	24	15	39	5	5	3	5	4
633	2014-01-22	2014-05-14	2014-01-22	75	1	0	112	2	2	2	1	18.5	27.9	27	1	0	3	2	0	1	5	5	5	3	3	2	1	7	7	4	4	1	1	1	2	1	5	4	7	5	5	44	26	70	7	6	6	6	6
636	2016-12-01	2017-02-28	2016-10-29	67	1	33	89	2	2	2	1	21.8	25.8	10	2	1	1	1	3	3	5	2	1	1	2	2	1	1	1	2	1	1	1	1	1	1	4	2	4	3	5	17	18	35	6	6	4	6	6
642	2016-10-27	2017-03-19	2016-09-13	42	1	44	143	2	2	2	1	22.9	29.8	24	5	4	2	2	2	9	6	5	5	3	3	3	2	1	2	2	2	1	1	1	1	1	4	4	5	5	5	31	23	54	7	7	6	7	7
646	2018-02-01	2018-06-09	2018-01-12	61	1	20	128	2	2	2	1	19.9	24.3	17	3	3	2	3	2	6	7	6	2	3	3	3	4	3	6	4	4	1	1	1	1	1	5	5	6	5	4	41	25	66	7	5	5	7	6
647	2018-04-25	2018-07-23	2018-03-15	39	1	41	89	2	2	2	1	34.3	33.2	29	4	4	2	3	2	8	7	6	4	3	3	3	1	5	5	4	4	4	4	1	4	1	6	6	7	7	7	47	33	80	7	7	7	7	7
648	2016-04-26	2016-07-20	2016-03-14	50	1	43	85	2	2	2	1	20.2	22	20	1	1	3	2	3	2	8	5	4	3	3	3	3	6	6	5	5	1	1	1	1	1	4	3	5	3	4	46	19	65	7	6	5	6	6
662	2017-05-31	2017-08-13	2017-05-11	61	1	20	74	2	2	1	1	25.9	27.1	17	3	1	4	4	4	4	12	1	3	2	3	3	3	3	4	4	4	1	1	1	1	1	3	3	3	3	3	33	15	48	7	7	7	7	7
665	2016-10-12	2017-01-26	2016-09-16	64	1	26	106	2	2	2	1	18.7	19.7	14	3	3	4	4	4	6	12	5	5	3	4	4	4	3	7	4	4	1	1	1	1	1	4	5	6	3	4	46	22	68	6	6	4	6	6
671	2018-01-22	2018-03-21	2017-12-30	76	1	23	58	2	2	2	1	21.3	32	24	4	4	4	4	4	8	12	7	5	3	3	2	3	5	6	3	3	1	1	1	1	1	5	5	5	5	5	43	25	68	7	6	6	7	6
678	2019-11-06	2019-12-21	2019-10-21	55	1	16	45	2	2	2	1	24.1	41.3	30	4	4	4	4	4	8	12	7	6	5	6	6	7	7	7	6	6	5	5	5	5	1	6	5	6	5	6	78	28	106	7	7	7	7	7
686	2017-01-05	2017-02-14	2016-12-02	65	1	34	40	2	2	1	1	29.6	33	30	5	4	4	5	4	9	13	7	7	4	6	6	5	7	7	1	5	1	5	1	5	1	5	6	6	5	5	62	27	89	7	7	7	7	7
702	2012-09-12	2012-11-08	2012-08-15	48	1	28	57	2	2	2	1	23.3	28.8	27	5	4	5	5	5	9	15	7	7	7	7	7	7	7	7	7	7	5	7	1	7	1	7	7	7	7	7	83	35	118	7	7	7	7	7
717	2017-11-22	2017-12-14	2017-11-06	45	1	16	22	2	2	2	1	24.5	51.8	28	5	5	5	5	5	10	15	7	7	5	7	7	7	7	7	7	7	7	7	5	7	1	7	7	7	6	7	87	34	121	7	7	7	7	7
725	2018-03-02	2018-04-02	2018-02-02	51	1	28	31	2	2	2	1	22.7	29.6	30	5	5	5	5	5	10	15	7	6	5	7	7	7	7	7	7	7	1	6	1	6	1	6	5	6	5	6	75	28	103	7	7	7	7	7
729	2017-08-04	2017-11-17	2017-07-19	74	2	16	105	1	1	2	2	18.8	10.2	0	0	0	0	0	0	0	0	2	2	1	1	1	1	1	1	2	1	1	1	1	1	1	4	4	3	2	5	16	18	34	6	6	2	4	2
745	2014-06-02	2014-10-18	2014-04-20	88	2	43	138	1	1	2	2	17.9	9.9	20	0	0	1	0	0	0	1	1	1	1	1	1	1	3	2	1	1	1	1	1	1	1	2	2	6	5	5	16	20	36	5	5	2	3	3
746	2019-03-26	2019-08-01	2019-02-08	78	2	46	128	1	1	1	2	26	15.8	25	1	0	0	1	0	1	1	5	4	1	3	3	3	6	5	3	3	1	1	1	1	1	4	4	5	3	4	39	20	59	7	7	4	5	4
748	2017-11-09	2018-03-29	2017-09-29	68	2	41	140	1	1	1	2	18.1	5.2	22	0	0	1	1	0	0	2	5	3	1	1	1	2	5	5	2	2	1	1	1	1	1	5	6	5	3	4	30	23	53	4	4	2	4	4
753	2019-07-29	2019-10-18	2019-06-23	88	2	36	81	1	1	1	2	17.8	7.6	23	0	0	2	2	2	0	6	5	5	2	2	2	1	2	2	1	1	1	1	1	1	1	5	5	7	4	6	26	27	53	7	6	2	5	5
763	2014-05-07	2014-10-02	2014-03-25	83	2	43	148	1	1	1	2	19.3	10.3	17	5	4	3	3	4	9	10	4	2	1	1	1	1	2	2	1	1	1	1	1	1	1	3	3	3	3	2	19	14	33	7	7	4	5	5
771	2013-12-11	2014-05-08	2013-10-29	89	2	43	148	1	1	1	2	21.8	14.4	28	4	4	4	4	4	8	12	5	3	1	2	1	1	4	7	2	2	1	1	1	1	1	3	3	7	4	3	31	20	51	5	6	2	4	2
773	2019-09-13	2019-12-11	2019-08-19	96	2	25	89	1	1	1	2	23.8	9.5	26	4	1	5	4	5	5	14	1	2	1	1	1	1	2	3	3	3	1	1	1	1	1	7	7	7	7	7	21	35	56	5	4	2	4	4
776	2019-12-23	2020-03-02	2019-12-03	92	2	20	70	1	1	1	2	21.3	12.2	17	4	4	5	5	5	8	15	6	4	1	3	3	4	5	5	5	3	1	1	1	1	1	4	4	6	2	2	42	18	60	7	7	6	7	7
777	2014-09-11	2014-12-22	2014-07-26	92	2	47	102	1	1	1	2	18.4	8	25	4	4	5	5	5	8	15	5	3	1	2	1	1	4	4	4	4	1	1	1	1	1	3	3	7	2	2	32	17	49	6	5	4	4	4
781	2018-06-07	2018-10-03	2018-04-21	71	2	47	118	1	1	2	1	20.2	20.4	24	0	0	0	0	0	0	0	5	2	2	3	2	3	7	7	3	3	1	1	1	1	1	4	5	5	5	5	40	24	64	6	5	3	3	3
782	2014-05-19	2014-10-15	2014-04-13	76	2	36	149	1	1	2	1	19.5	11.1	26	0	0	0	0	0	0	0	1	1	1	1	1	1	1	1	2	1	1	1	1	1	1	4	4	4	2	4	14	18	32	5	4	1	3	2
787	2013-06-21	2013-09-24	2013-05-19	69	2	33	95	1	1	2	1	20.6	16.1	21	4	4	1	1	1	8	3	4	2	1	2	1	1	2	2	2	1	1	1	1	1	1	4	4	6	2	2	21	18	39	6	6	4	7	7
788	2016-01-22	2016-05-11	2016-01-01	82	2	21	110	1	1	2	1	20.9	22.7	29	0	0	2	2	0	0	4	5	4	2	2	2	3	6	6	4	4	1	1	1	1	1	5	6	6	6	5	41	28	69	6	6	5	5	5
791	2014-08-11	2015-02-06	2014-07-18	82	2	24	179	1	1	2	1	25	12.4	23	1	0	2	2	1	1	5	5	2	1	1	1	1	1	1	1	1	1	1	1	1	1	4	4	4	3	3	18	18	36	6	5	2	6	3
798	2013-11-08	2014-01-25	2013-10-03	76	2	36	78	1	1	1	1	22.7	19.2	25	3	1	3	3	0	4	6	5	5	3	3	2	2	6	6	4	4	1	1	1	1	1	6	6	5	6	6	43	29	72	5	6	3	5	5
804	2012-08-17	2012-09-02	2012-07-23	79	2	25	16	1	1	1	1	20.9	13.6	23	1	1	3	3	2	2	8	6	7	4	7	7	7	7	7	6	6	5	7	1	7	1	7	7	5	5	3	77	27	104	7	7	7	7	7
805	2019-01-10	2019-05-22	2018-12-08	85	2	33	132	1	1	1	1	17.9	16	27	4	4	3	3	2	8	8	7	5	2	3	3	2	2	2	2	2	1	1	1	1	1	6	4	6	6	4	33	26	59	7	7	5	6	6
807	2015-08-04	2015-10-13	2015-07-14	60	2	21	70	1	1	2	1	22	22.7	30	4	4	4	2	2	8	8	7	5	3	6	5	5	7	7	6	6	5	1	1	3	1	6	7	6	5	6	64	30	94	7	7	7	7	7
808	2016-05-31	2016-10-27	2016-03-14	78	2	78	149	1	1	2	1	19.1	14.6	25	2	1	3	3	3	3	9	5	3	1	2	2	2	3	3	3	3	1	1	1	1	1	4	4	5	2	3	30	18	48	6	7	6	7	7
812	2016-05-12	2016-10-05	2016-04-08	82	2	34	146	1	1	2	1	23	6.9	26	4	4	3	3	3	8	9	4	3	1	1	1	1	1	1	1	1	1	1	1	1	1	5	5	5	3	5	18	23	41	5	5	2	6	5
815	2015-02-02	2015-04-22	2015-01-12	81	2	21	79	1	1	2	1	20.4	15.1	17	5	5	4	4	2	10	10	5	2	1	1	1	2	6	6	2	2	1	1	1	1	1	4	4	6	4	4	31	22	53	7	7	6	6	7
819	2013-08-19	2013-11-19	2013-08-01	80	2	18	92	1	1	2	1	18.9	17.6	25	1	1	4	4	4	2	12	5	5	3	3	3	4	5	5	4	4	1	1	1	3	1	6	6	6	5	5	44	28	72	6	6	5	6	6
827	2018-09-20	2019-02-14	2018-08-29	78	2	22	147	1	1	2	1	17.5	17.9	19	3	3	4	4	4	6	12	6	5	5	5	3	3	1	7	3	3	1	1	1	1	1	5	6	6	6	6	44	29	73	6	5	5	5	4
831	2013-08-16	2013-10-20	2013-07-22	72	2	25	65	1	1	2	1	19	12	25	4	3	4	4	4	7	12	6	5	3	4	4	5	6	6	4	5	1	1	1	1	1	7	7	6	6	6	51	32	83	7	7	7	7	7
836	2015-03-17	2015-06-10	2015-02-04	79	2	41	85	1	1	2	1	17.7	9.2	20	4	4	4	4	4	8	12	5	4	1	4	4	5	6	6	4	4	1	4	1	4	1	6	6	6	6	6	49	30	79	6	6	4	4	4
842	2018-12-03	2019-01-12	2018-11-17	64	2	16	40	1	1	2	1	24.3	11.5	28	4	4	4	4	4	8	12	6	7	5	6	6	6	7	7	5	5	1	1	1	1	1	7	7	7	7	7	63	35	98	7	7	6	7	7
846	2017-02-06	2017-05-26	2017-01-13	76	2	24	109	1	1	2	1	17.7	17.5	30	4	4	4	4	4	8	12	7	3	2	2	2	2	7	7	4	4	3	1	1	1	1	7	7	7	5	7	45	33	78	7	7	7	7	7
860	2013-06-20	2013-08-12	2013-05-27	73	2	24	53	1	1	2	1	29.2	20.5	28	5	4	4	5	4	9	13	7	7	5	7	6	6	7	7	6	6	1	6	5	6	1	6	6	7	5	5	76	29	105	7	7	6	7	6
895	2015-07-22	2015-12-10	2015-06-08	63	2	44	141	2	1	2	2	22.7	9	22	0	0	0	0	0	0	0	5	2	1	1	1	1	1	2	1	1	1	1	1	1	1	4	4	5	2	3	19	18	37	7	5	4	5	5
903	2015-07-02	2015-10-13	2015-06-04	88	2	28	103	2	1	1	2	24.8	17.8	24	2	1	2	2	1	3	5	5	3	1	1	1	1	1	1	1	1	1	1	1	1	1	5	7	5	3	3	19	23	42	6	5	3	5	5
906	2012-12-05	2013-03-21	2012-11-15	62	2	20	106	2	1	2	2	21.3	25	18	3	4	3	2	3	7	8	5	4	1	3	2	4	7	6	4	4	1	1	1	1	1	4	4	7	2	3	43	20	63	7	7	6	7	7
918	2017-11-29	2018-05-20	2017-11-01	70	2	28	172	2	1	2	1	20.4	14.6	23	0	0	0	0	0	0	0	5	2	1	1	1	1	1	1	1	1	1	1	1	1	1	6	6	6	3	3	18	24	42	5	7	4	3	2
919	2013-01-24	2013-06-22	2012-12-13	49	2	42	149	2	1	2	1	29.5	22.1	26	0	0	0	0	0	0	0	6	5	1	1	1	5	1	1	1	1	1	1	1	1	1	7	7	7	7	7	26	35	61	6	6	5	6	6
920	2017-04-19	2017-10-10	2017-02-24	56	2	54	174	2	1	2	1	22.3	13.7	27	0	0	0	0	0	0	0	6	4	1	2	2	3	2	5	3	3	1	1	1	1	1	6	6	7	4	6	34	29	63	6	6	5	6	6
921	2017-09-12	2018-03-02	2017-08-03	51	2	40	171	2	1	2	1	31.9	9.7	30	0	0	0	0	0	0	0	5	5	1	1	1	1	2	1	1	1	1	1	1	1	1	7	7	6	6	6	22	32	54	6	6	5	7	7
922	2014-01-10	2014-06-07	2013-12-14	59	2	27	148	2	1	2	1	19.3	18.6	25	1	1	0	0	0	2	0	5	3	2	3	2	3	6	6	2	2	1	1	1	1	1	4	6	5	4	4	37	23	60	7	7	4	6	6
923	2015-03-31	2015-08-25	2015-02-20	52	2	39	147	2	1	1	1	22.3	22	25	1	1	0	0	0	2	0	4	4	2	2	2	2	3	6	3	3	1	1	1	1	1	4	5	5	5	4	34	23	57	7	6	3	6	6
926	2016-06-02	2016-09-27	2016-05-06	45	2	27	117	2	1	2	1	20.8	18	22	0	0	0	2	0	0	2	2	1	1	1	1	1	1	1	1	1	1	1	1	1	1	4	4	4	1	1	14	14	28	6	4	2	4	2
928	2016-01-26	2016-06-22	2015-12-27	72	2	30	148	2	1	2	1	19.5	22.5	24	0	1	1	1	0	1	2	5	5	2	2	2	1	4	2	2	1	1	1	1	1	1	6	7	6	3	6	29	28	57	7	6	4	7	7
931	2015-08-10	2016-01-05	2015-07-10	76	2	31	148	2	1	2	1	17.1	18.5	28	0	2	0	2	0	2	2	5	3	2	2	1	1	2	4	2	2	2	1	1	1	1	4	5	5	4	4	28	22	50	6	6	3	4	3
933	2015-10-13	2016-02-23	2015-09-04	56	2	39	133	2	1	2	1	18	13.6	26	0	0	2	2	0	0	4	6	4	2	3	2	3	5	6	4	4	1	1	1	1	1	4	5	4	3	5	42	21	63	5	6	4	4	7
935	2014-10-15	2015-01-15	2014-09-03	79	2	42	92	2	1	2	1	22.5	17.6	27	2	1	2	2	2	3	6	6	5	1	1	1	3	5	5	2	2	1	1	1	2	1	5	5	7	5	5	34	27	61	7	7	4	6	6
936	2014-06-17	2014-12-12	2014-05-03	57	2	45	178	2	1	2	1	22.7	17.6	27	2	1	2	2	2	3	6	7	4	1	1	1	1	7	7	2	2	1	1	1	1	1	5	5	5	5	5	36	25	61	7	7	4	7	7
937	2019-02-04	2019-06-08	2018-12-25	67	2	41	124	2	1	2	1	18.3	16.7	29	4	4	2	2	2	8	6	6	5	3	3	2	3	7	6	3	3	1	1	1	1	1	6	7	7	5	7	44	32	76	7	7	6	7	7
941	2014-06-23	2014-09-27	2014-05-06	77	2	48	96	2	1	2	1	15.9	19.2	24	1	1	2	3	3	2	8	5	4	1	3	2	2	6	6	4	4	1	1	1	1	1	5	5	5	4	5	40	24	64	7	7	6	7	7
942	2014-01-24	2014-05-15	2013-12-24	69	2	31	111	2	1	2	1	25.3	20.9	20	2	1	2	4	2	3	8	5	3	1	2	1	1	2	2	2	1	1	1	1	1	1	6	6	6	5	5	23	28	51	5	5	4	6	6
944	2018-07-03	2018-10-29	2018-06-15	73	2	18	118	2	1	2	1	18.6	22	27	2	3	3	2	3	5	8	5	4	3	2	2	2	6	6	3	3	1	1	1	1	1	5	6	6	4	4	39	25	64	7	6	6	7	6
947	2015-02-24	2015-07-15	2014-12-27	59	2	59	141	2	1	2	1	20.3	28.2	26	3	1	3	2	4	4	9	7	5	2	3	2	2	6	6	3	3	1	1	1	1	1	5	6	6	4	4	42	25	67	7	7	6	6	6
949	2016-01-14	2016-04-14	2015-11-24	72	2	51	91	2	1	2	1	18.8	7.8	14	4	2	3	3	3	6	9	4	3	2	2	2	2	1	1	2	2	1	1	1	1	1	4	4	5	2	2	24	17	41	7	6	5	6	6
950	2016-03-22	2016-07-15	2016-02-12	66	2	39	115	2	1	2	1	25.8	24.5	28	3	3	3	3	3	6	9	5	5	1	4	3	2	7	6	2	2	1	1	1	1	1	7	7	7	5	7	40	33	73	6	6	6	3	6
954	2015-11-16	2016-03-19	2015-10-06	68	2	41	124	2	1	2	1	19.4	19	25	3	4	3	4	3	7	10	5	4	1	3	2	3	7	6	3	3	1	1	1	1	1	6	7	7	5	6	40	31	71	7	6	5	7	7
955	2017-03-24	2017-08-07	2017-02-25	79	2	27	136	2	1	2	1	20.7	16.1	27	3	1	3	4	4	4	11	6	2	1	2	2	2	2	4	3	2	1	1	1	1	1	5	6	6	5	6	29	28	57	7	7	6	6	6
956	2015-10-14	2016-03-18	2015-09-22	52	2	22	156	2	1	2	1	24.1	22	29	3	3	3	4	4	6	11	1	1	1	1	1	1	2	2	2	2	1	1	1	1	1	6	3	6	3	5	17	23	40	6	5	3	6	6
958	2015-03-11	2015-06-28	2015-02-02	91	2	37	109	2	1	2	1	21.7	11	14	4	4	3	4	4	8	11	5	3	1	2	1	2	2	2	2	2	1	1	1	1	1	4	4	7	3	4	25	22	47	6	3	3	4	3
960	2017-01-13	2017-04-19	2016-12-05	77	2	39	96	2	1	1	1	21.1	19.8	24	4	4	4	3	4	8	11	6	4	1	4	2	4	4	6	4	4	1	1	1	1	1	6	6	6	4	4	42	26	68	7	7	6	7	7
963	2019-07-05	2019-12-01	2019-06-12	73	2	23	149	2	1	2	1	18.2	20.7	30	3	2	4	4	4	5	12	5	4	3	3	2	2	6	6	4	3	1	1	1	1	1	6	6	6	6	7	41	31	72	6	7	6	7	7
965	2018-03-14	2018-05-02	2018-02-15	61	2	27	49	2	1	2	1	20.7	18.7	29	3	3	4	4	4	6	12	5	5	3	3	3	5	5	7	5	5	1	1	1	2	1	7	7	7	6	7	49	34	83	7	7	5	7	7
966	2018-05-23	2018-11-18	2018-03-31	54	2	53	179	2	1	2	1	19.5	26	22	4	3	4	4	4	7	12	6	5	4	4	4	4	2	3	4	4	1	1	1	1	1	5	5	3	3	4	43	20	63	7	7	3	6	6
967	2015-06-02	2015-08-04	2015-04-18	73	2	45	63	2	1	2	1	15.7	19.1	29	3	4	4	4	4	7	12	7	6	1	5	5	5	7	5	5	5	1	1	1	1	1	7	5	7	5	6	54	30	84	7	6	6	6	6
969	2014-03-18	2014-06-24	2014-02-07	72	2	39	98	2	1	1	1	18	1	10	4	4	4	4	4	8	12	6	2	2	2	2	1	1	1	1	1	1	1	1	1	1	2	2	5	2	2	22	13	35	6	5	3	6	5
970	2018-09-11	2018-12-13	2018-08-19	85	2	23	93	2	1	2	1	17.7	11.1	20	4	4	4	4	4	8	12	5	4	2	2	2	3	6	6	3	3	1	1	1	1	1	6	6	6	6	6	39	30	69	7	5	5	5	5
973	2016-12-22	2017-04-07	2016-11-29	76	2	23	106	2	1	2	1	19.6	17.8	25	4	4	4	4	4	8	12	4	4	2	2	1	2	4	3	2	2	1	1	1	1	1	4	5	5	3	3	29	20	49	5	7	7	7	7
983	2018-05-29	2018-09-22	2018-05-02	77	2	27	116	2	1	1	1	24.5	20.1	21	5	5	4	4	4	10	12	5	3	1	1	1	1	2	3	3	3	1	1	1	1	1	3	4	3	2	2	26	14	40	6	7	7	7	7
986	2018-12-03	2019-02-16	2018-11-01	54	2	32	75	2	1	2	1	31.1	18.7	28	5	5	4	4	5	10	13	7	5	6	7	6	5	7	6	5	5	1	1	1	2	1	7	7	6	5	6	62	31	93	7	7	7	7	7
1002	2015-04-21	2015-09-15	2015-03-28	80	2	24	147	1	2	2	2	20.2	11	11	0	0	0	0	0	0	0	5	2	1	1	1	2	2	2	2	2	1	1	1	1	1	3	2	1	1	2	23	9	32	5	5	4	5	4
1003	2015-11-05	2016-02-23	2015-10-12	75	2	24	110	1	2	2	2	17.7	16.8	17	0	0	0	0	0	0	0	6	4	2	2	2	2	2	3	3	2	1	1	1	1	1	5	5	6	4	5	31	25	56	6	6	4	4	5
1007	2017-03-10	2017-08-03	2017-02-06	84	2	32	146	1	2	2	2	17.2	5.9	17	1	0	1	1	0	1	2	1	1	1	2	2	1	1	1	1	1	1	1	1	1	1	2	2	4	2	2	15	12	27	5	5	1	1	1
1011	2015-04-20	2015-08-22	2015-02-27	74	2	52	124	1	2	1	2	24.3	8.6	15	3	1	2	2	1	4	5	5	5	2	2	2	2	2	2	3	3	1	1	1	1	1	4	5	4	3	2	31	18	49	5	5	3	5	3
1013	2016-09-30	2017-01-10	2016-09-05	72	2	25	102	1	2	2	2	18.1	20.1	7	1	0	2	2	2	1	6	6	5	1	1	1	1	1	1	4	1	1	1	1	1	1	3	2	1	1	1	25	8	33	7	7	6	7	7
1017	2019-10-11	2020-02-29	2019-08-24	79	2	48	141	1	2	1	2	19.6	12	13	3	1	3	3	3	4	9	4	2	1	3	3	1	1	1	2	1	1	1	1	1	1	3	3	4	2	2	22	14	36	5	7	5	6	6
1020	2019-01-24	2019-05-22	2018-12-18	86	2	37	118	1	2	2	2	22	14.8	17	1	3	4	4	4	4	12	6	5	3	4	3	4	1	3	5	5	3	1	1	1	1	4	5	4	5	4	44	22	66	6	5	3	5	5
1022	2016-03-22	2016-07-22	2016-01-28	87	2	54	122	1	2	2	2	19.7	13.5	14	2	3	4	4	4	5	12	5	4	1	3	3	3	2	4	3	3	1	1	1	1	1	5	6	6	5	5	34	27	61	5	6	4	6	5
1024	2012-10-12	2013-01-04	2012-08-22	85	2	51	84	1	2	2	2	23.6	9.4	9	4	4	4	4	4	8	12	5	4	4	5	3	4	3	3	5	5	1	1	1	2	1	5	5	7	1	3	44	21	65	7	6	5	6	5
1025	2018-04-06	2018-07-06	2018-02-22	93	2	43	91	1	2	2	2	20.4	12.5	17	4	4	4	4	4	8	12	5	5	2	3	2	3	6	6	4	4	1	1	1	2	1	4	4	6	3	3	43	20	63	6	7	5	7	7
1026	2016-05-20	2016-10-05	2016-03-24	86	2	57	138	1	2	2	2	18.8	7.6	21	4	4	4	4	4	8	12	7	5	4	4	4	4	7	7	5	5	4	1	1	1	1	3	4	6	5	3	58	21	79	7	7	4	7	7
1027	2018-06-20	2018-11-15	2018-05-30	86	2	21	148	1	2	2	2	19.1	11.7	28	4	4	4	4	4	8	12	5	4	1	4	4	3	3	3	5	5	1	1	1	1	1	5	5	2	2	2	40	16	56	6	5	1	5	5
1037	2014-11-10	2015-02-27	2014-10-16	79	2	25	109	1	2	2	1	19.3	4.2	20	0	0	0	0	0	0	0	4	4	1	1	1	1	1	1	1	1	1	1	1	1	1	2	2	2	2	2	19	10	29	6	5	2	3	2
1041	2015-06-12	2015-10-25	2015-05-21	77	2	22	135	1	2	2	1	14.7	21	24	1	1	1	2	0	2	3	5	4	3	2	2	2	7	6	3	3	1	1	1	1	1	6	5	7	5	6	40	29	69	7	7	5	6	6
1044	2015-03-13	2015-08-01	2015-01-26	80	2	46	141	1	2	1	1	25.1	14.2	14	1	1	2	2	2	2	6	4	3	2	2	2	2	6	6	2	2	1	1	1	1	1	4	4	5	5	4	34	22	56	6	6	3	7	7
1046	2014-06-20	2014-10-04	2014-05-19	77	2	32	106	1	2	2	1	20.4	20.9	29	2	1	2	2	2	3	6	5	5	1	4	2	4	7	7	3	3	1	1	1	1	1	7	7	7	7	7	44	35	79	6	7	5	7	7
1047	2012-11-21	2013-03-30	2012-11-04	80	2	17	129	1	2	2	1	18.7	25	23	0	0	2	2	3	0	7	7	1	1	3	2	2	1	1	3	3	1	1	1	1	1	2	2	7	2	2	27	15	42	6	6	4	7	7
1049	2016-06-03	2016-10-15	2016-05-16	62	2	18	134	1	2	2	1	21.3	25.8	28	0	0	3	3	1	0	7	5	2	1	2	2	4	2	6	5	5	1	1	1	1	1	7	7	7	6	7	37	34	71	7	7	6	7	7
1054	2017-06-21	2017-10-12	2017-05-14	81	2	38	113	1	2	2	1	19.3	13.3	27	3	3	3	3	2	6	8	6	5	1	4	4	5	6	6	5	5	1	4	1	4	1	6	6	7	5	5	53	29	82	7	7	7	7	7
1055	2013-02-18	2013-04-16	2012-12-18	82	2	62	57	1	2	2	1	19.8	8.6	11	4	4	2	3	3	8	8	5	3	2	2	2	1	1	1	3	1	1	1	1	1	1	2	1	5	1	1	24	10	34	6	5	2	6	6
1060	2012-11-15	2013-03-15	2012-10-30	72	2	16	120	1	2	2	1	25.5	12	24	1	1	4	3	3	2	10	5	3	3	2	1	2	3	6	3	3	1	1	1	1	1	7	7	7	6	7	34	34	68	5	5	4	6	6
1064	2014-01-06	2014-04-11	2013-11-14	84	2	53	95	1	2	2	1	15.5	1.7	12	3	2	4	4	3	5	11	4	4	2	4	4	4	1	1	5	5	1	1	1	1	1	3	4	5	2	2	37	16	53	5	3	3	5	3
1065	2019-12-13	2020-03-05	2019-11-10	45	2	33	83	1	2	2	1	23.6	22.9	25	3	3	3	4	4	6	11	6	6	4	5	5	5	6	6	5	5	1	5	1	5	1	7	6	7	6	5	60	31	91	6	7	7	7	7
1068	2013-04-11	2013-09-28	2013-03-21	71	2	21	170	1	2	2	1	18.6	4.8	29	1	1	4	4	4	2	12	6	5	3	2	2	4	7	6	3	3	3	1	1	2	1	6	6	6	5	5	46	28	74	7	6	6	4	7
1069	2018-07-11	2018-10-09	2018-06-07	77	2	34	90	1	2	2	1	19.1	19.7	24	3	1	4	4	4	4	12	5	5	1	5	5	5	5	5	4	5	1	4	1	4	1	5	5	6	6	5	51	27	78	7	7	6	7	6
1070	2018-03-19	2018-07-24	2018-02-20	68	2	27	127	1	2	1	1	30.9	24	26	3	1	4	4	4	4	12	5	5	3	3	2	2	7	7	4	4	1	1	1	1	1	6	6	7	5	5	45	29	74	7	7	7	7	7
1072	2018-08-31	2018-12-23	2018-08-08	84	2	23	114	1	2	1	1	21.3	16.6	26	3	3	4	4	4	6	12	5	4	2	3	2	3	6	6	4	4	1	1	1	2	1	6	5	6	5	5	42	27	69	7	7	5	7	7
1073	2017-04-04	2017-06-02	2017-02-28	67	2	35	59	1	2	2	1	23.6	23.6	29	3	3	4	4	4	6	12	6	7	5	6	6	7	7	7	7	7	5	7	5	7	1	7	7	7	6	6	82	33	115	6	7	6	7	7
1074	2014-09-30	2014-11-10	2014-09-19	66	2	11	41	1	2	2	1	23.6	19.5	30	4	2	4	4	4	6	12	6	3	3	2	2	3	5	5	4	4	1	1	1	1	1	5	6	6	5	5	40	27	67	7	6	6	6	6
1075	2013-11-22	2014-02-07	2013-10-21	85	2	32	77	1	2	1	1	24.9	11	27	3	4	4	4	4	7	12	5	2	2	4	2	3	5	6	3	3	1	1	1	1	1	5	4	5	5	5	38	24	62	6	6	4	6	6
1079	2018-03-20	2018-04-29	2018-03-10	87	2	10	40	1	2	2	1	17.2	18.9	21	4	4	4	4	4	8	12	6	6	3	6	5	5	7	6	5	5	1	1	1	3	1	5	6	5	3	2	57	21	78	7	7	5	7	7
1084	2015-03-12	2015-03-30	2015-02-20	73	2	20	18	1	2	2	1	21.4	16.7	26	4	4	4	4	4	8	12	7	7	5	7	7	7	7	6	7	7	5	6	5	6	1	6	6	7	7	6	83	32	115	7	7	7	7	7
1085	2015-06-29	2015-10-05	2015-05-28	78	2	32	98	1	2	2	1	20.1	17	26	4	4	4	4	4	8	12	7	5	5	5	5	6	7	7	5	5	5	1	1	3	1	7	7	7	7	7	64	35	99	7	7	6	6	6
1089	2014-02-18	2014-04-22	2013-12-28	83	2	52	63	1	2	1	1	19.2	16	28	4	4	4	4	4	8	12	6	7	5	5	5	7	7	6	6	6	1	5	1	5	1	6	6	7	6	6	67	31	98	7	7	6	7	7
1090	2016-04-13	2016-07-09	2016-03-08	74	2	36	87	1	2	2	1	17.6	16.9	28	4	4	4	4	4	8	12	7	5	1	5	4	4	6	6	5	5	1	1	1	1	1	7	7	7	5	7	51	33	84	7	7	7	7	7
1091	2013-06-21	2013-10-12	2013-05-23	74	2	29	113	1	2	2	1	30.7	23.5	28	4	4	4	4	4	8	12	7	4	3	4	4	4	7	7	4	4	1	1	1	1	1	7	7	7	7	7	51	35	86	7	7	6	7	7
1093	2014-09-17	2014-12-29	2014-08-21	79	2	27	103	1	2	2	1	24.1	15.5	29	4	4	4	4	4	8	12	5	6	1	5	4	4	7	7	4	4	1	1	1	1	1	7	6	7	7	7	50	34	84	7	6	6	7	7
1098	2017-02-16	2017-03-30	2016-12-30	75	2	48	42	1	2	1	1	25	20.4	26	5	4	4	4	4	9	12	7	7	5	7	7	7	7	7	5	5	1	5	1	5	1	7	7	7	7	7	71	35	106	7	7	7	7	7
1102	2017-12-11	2018-03-24	2017-11-14	83	2	27	103	1	2	2	1	22	16.5	20	3	4	5	4	4	7	13	5	6	3	4	5	5	5	5	4	5	5	4	1	4	1	4	3	4	4	4	57	19	76	7	7	5	7	7
1141	2013-11-13	2014-02-27	2013-10-06	75	2	38	106	2	2	1	2	17.3	15.8	15	2	1	1	1	1	3	3	5	4	2	2	2	1	2	2	2	1	1	1	1	1	1	5	4	7	3	2	26	21	47	7	7	5	7	7
1145	2015-08-13	2015-11-28	2015-07-07	71	2	37	107	2	2	2	2	22.9	10.1	18	1	1	2	2	3	2	7	5	1	1	1	1	1	1	1	1	1	1	1	1	1	1	3	4	5	4	2	17	18	35	6	6	3	7	7
1146	2014-08-26	2015-02-14	2014-08-06	75	2	20	172	2	2	2	2	20	11.2	22	3	3	2	2	3	6	7	5	4	3	3	3	4	1	4	4	4	1	1	1	1	1	5	6	6	5	5	38	27	65	6	7	6	6	6
1147	2016-06-07	2016-09-30	2016-04-27	80	2	41	115	2	2	2	2	19.2	8.3	22	1	1	3	2	3	2	8	6	4	1	1	1	1	2	2	2	1	1	1	1	1	1	7	7	7	7	7	24	35	59	6	6	2	3	3
1148	2016-02-22	2016-07-08	2015-12-25	78	2	59	137	2	2	1	2	22	7.5	22	2	1	2	3	4	3	9	5	2	2	2	2	2	2	2	2	2	1	1	1	1	1	4	3	6	4	4	26	21	47	6	7	6	6	6
1150	2019-04-15	2019-06-28	2019-02-24	85	2	50	74	2	2	1	2	17.9	13.3	18	5	5	4	3	4	10	11	5	3	2	2	2	1	2	7	5	5	5	1	1	1	1	5	5	4	4	3	41	21	62	7	5	5	7	7
1151	2019-01-10	2019-05-29	2018-12-11	73	2	30	139	2	2	1	2	21	15.9	21	3	3	4	4	4	6	12	7	5	2	2	2	3	6	6	4	4	1	1	1	1	1	6	6	6	4	5	44	27	71	7	7	6	7	7
1152	2015-11-30	2016-02-27	2015-11-06	84	2	24	89	2	2	2	2	21	8.8	18	4	4	4	4	4	8	12	4	2	1	2	2	1	2	1	3	2	2	1	1	2	1	3	4	3	2	2	24	14	38	6	4	2	4	4
1156	2018-12-21	2019-05-25	2018-12-07	75	2	14	155	2	2	2	1	21	18.4	13	0	0	0	0	0	0	0	5	1	1	1	1	1	1	1	1	1	1	1	1	1	1	1	1	7	1	1	17	11	28	7	7	3	7	7
1157	2016-11-15	2017-04-14	2016-10-07	48	2	39	150	2	2	2	1	23.3	19.5	27	0	0	0	0	0	0	0	1	2	1	1	1	1	2	2	2	1	1	1	1	1	1	6	6	6	5	5	17	28	45	6	6	6	7	7
1161	2016-11-17	2017-05-15	2016-10-13	72	2	35	179	2	2	1	1	20.9	12.3	16	1	4	0	0	0	5	0	2	1	1	1	1	1	1	1	3	1	1	1	1	1	1	4	6	3	3	3	16	19	35	6	6	1	6	6
1162	2013-10-08	2013-12-20	2013-09-18	43	2	20	73	2	2	2	1	19.7	19.3	30	2	3	0	0	0	5	0	5	3	1	3	3	3	7	6	4	4	1	1	1	1	1	7	6	7	5	7	42	32	74	7	7	6	7	7
1164	2013-06-17	2013-12-12	2013-05-18	50	2	30	178	2	2	2	1	26.7	17	22	1	0	0	1	1	1	2	5	3	1	1	1	1	2	2	1	1	1	1	1	1	1	6	6	6	5	4	21	27	48	7	6	4	6	6
1165	2017-12-18	2018-05-16	2017-11-14	69	2	34	149	2	2	1	1	18.4	21.8	22	0	0	1	1	1	0	3	5	4	2	2	1	3	6	6	3	3	1	1	1	1	1	4	4	7	4	4	38	23	61	6	6	6	7	7
1168	2017-08-22	2018-02-09	2017-07-09	49	2	44	171	2	2	2	1	29.3	26	30	3	3	2	1	1	6	4	7	6	3	5	3	5	7	7	5	5	1	1	1	1	1	7	7	7	7	7	56	35	91	7	7	7	7	7
1172	2013-12-27	2014-04-04	2013-12-03	65	2	24	98	2	2	2	1	22.8	22.3	21	2	1	2	3	0	3	5	5	2	1	3	2	1	2	3	3	3	1	1	1	1	1	6	6	5	5	5	28	27	55	6	6	6	7	7
1175	2015-05-02	2015-07-04	2015-04-11	84	2	21	63	2	2	2	1	22.5	15.6	20	2	2	2	2	2	4	6	6	5	1	1	1	5	5	7	4	4	1	1	1	1	1	5	7	5	4	6	42	27	69	7	7	5	6	6
1188	2015-04-09	2015-06-22	2015-03-04	73	2	36	74	2	2	1	1	19.4	17.4	29	3	2	4	4	4	5	12	7	7	5	4	2	3	2	2	4	4	1	1	1	1	1	5	5	6	6	5	43	27	70	7	7	7	7	7
1191	2017-06-05	2017-10-18	2017-04-20	66	2	46	135	2	2	2	1	19.6	17.1	27	4	3	4	4	4	7	12	5	4	2	2	2	2	2	2	2	2	1	1	1	1	1	4	4	6	5	4	28	23	51	6	6	5	6	6
1192	2019-08-08	2019-11-28	2019-07-04	84	2	35	112	2	2	1	1	20.9	12	11	4	4	4	4	4	8	12	5	2	1	3	2	5	6	6	4	4	1	1	1	1	1	4	5	5	4	4	41	22	63	7	7	6	7	7
1193	2019-02-20	2019-04-25	2019-01-24	95	2	27	64	2	2	2	1	17.9	6.3	12	4	4	4	4	4	8	12	4	3	2	1	1	1	2	2	2	1	1	1	1	1	1	4	4	5	3	3	22	19	41	6	6	4	5	3
1195	2013-02-21	2013-05-09	2013-01-16	66	2	36	77	2	2	2	1	21	19.5	16	4	4	4	4	4	8	12	5	5	1	5	4	4	6	6	4	4	1	4	1	4	1	4	4	6	3	3	50	20	70	7	7	6	7	7
1199	2016-03-04	2016-07-27	2016-01-15	71	2	49	145	2	2	2	1	20.8	8.2	23	4	4	4	4	4	8	12	5	3	2	2	1	1	2	4	2	2	1	1	1	1	1	5	5	6	3	4	27	23	50	6	6	6	6	6
1213	2015-12-22	2016-04-04	2015-11-27	83	2	25	104	2	2	2	1	25.3	8.4	25	4	4	5	5	5	8	15	5	3	1	1	1	2	2	6	3	3	1	1	1	1	1	5	4	6	5	4	30	24	54	5	6	3	6	6
1217	2015-01-27	2015-05-19	2014-12-27	67	2	31	112	2	2	2	1	22.2	20.6	11	5	5	5	5	5	10	15	5	4	1	4	4	4	6	6	4	4	1	1	1	3	1	2	5	5	1	1	45	14	59	7	7	7	7	7
35	2016-06-22	2016-10-01	2016-05-03	84	1	50	101	1	1	2	2	21.5	19	25	5	5	5	5	5	10	15	6	6	6	3	3	5	6	5	5	5	1	2	2	1	2	6	6	5	6	6	55	29	84	6	7	6	7	7
44	2014-12-16	2015-05-14	2014-11-08	66	1	38	149	1	1	2	1	18.4	23.9	24	0	0	0	0	0	0	0	4	2	1	1	1	1	1	1	3	1	1	2	1	1	2	3	3	5	1	3	20	15	35	6	6	1	5	5
45	2017-06-20	2017-11-09	2017-05-10	75	1	41	142	1	1	2	1	22.3	18.9	27	0	0	0	0	0	0	0	5	4	3	1	1	1	2	2	2	1	1	2	1	1	2	6	6	6	4	5	26	27	53	7	6	4	7	4
48	2017-08-31	2017-11-28	2017-08-16	66	1	15	89	1	1	2	1	20.5	27.8	30	0	0	0	0	0	0	0	6	5	5	5	5	4	4	6	5	4	1	2	1	2	2	5	5	5	5	5	53	25	78	7	7	3	7	7
53	2012-11-29	2013-04-03	2012-11-01	81	1	28	125	1	1	2	1	20.8	17.2	26	2	1	1	1	0	3	2	1	3	1	3	3	2	5	5	4	4	1	2	1	1	2	5	5	4	3	4	35	21	56	6	7	5	7	7
61	2015-09-11	2016-02-20	2015-07-15	68	1	58	162	1	1	2	1	20.2	26.3	26	2	1	1	2	1	3	4	5	4	1	2	1	1	2	2	2	2	1	2	1	1	2	5	5	5	4	4	26	23	49	6	6	5	4	4
65	2018-07-31	2018-11-10	2018-07-01	56	1	30	102	1	1	2	1	23.1	23	28	3	3	1	1	2	6	4	5	4	1	1	1	1	2	2	2	2	1	2	1	1	2	4	5	4	3	4	25	20	45	7	7	7	7	7
71	2018-05-07	2018-10-03	2018-04-02	47	1	35	149	1	1	2	1	21	30.6	28	2	0	2	3	1	2	6	5	5	1	3	3	2	4	5	4	4	1	2	1	3	2	6	6	6	6	6	40	30	70	7	6	7	5	6
83	2016-04-15	2016-08-03	2016-02-25	72	1	50	110	1	1	2	1	19.9	19.2	26	3	1	2	3	3	4	8	6	4	1	3	2	4	4	5	4	4	1	2	1	1	2	6	6	7	6	6	41	31	72	6	5	3	4	4
133	2016-04-21	2016-07-20	2016-03-11	72	1	41	90	1	1	2	1	26.9	30.3	28	3	4	4	4	4	7	12	5	5	2	2	2	2	2	5	5	2	1	2	1	1	2	7	7	7	7	7	36	35	71	7	7	6	7	7
163	2012-08-07	2012-12-19	2012-07-14	84	1	24	134	1	1	2	1	16.8	19.4	25	4	5	4	4	4	9	12	5	4	3	1	2	4	3	3	4	4	1	2	1	2	2	3	5	4	3	3	37	18	55	7	7	6	7	7
170	2017-12-13	2018-02-21	2017-11-11	83	1	32	70	1	1	2	1	20.7	21.5	28	5	5	4	4	4	10	12	5	5	3	2	2	6	4	6	4	6	1	2	1	1	2	5	5	6	6	4	47	26	73	7	7	6	7	7
192	2018-04-26	2018-06-29	2018-03-18	83	1	39	64	1	1	2	1	24	24	22	4	4	4	5	5	8	14	7	4	3	3	3	3	7	6	4	4	1	2	1	3	2	4	5	7	2	2	48	20	68	7	6	6	6	6
222	2016-06-10	2016-08-25	2016-05-06	75	1	35	76	1	1	2	1	27	32.5	23	5	5	5	5	5	10	15	7	5	5	5	5	5	7	7	5	5	1	2	1	2	2	5	5	6	4	4	60	24	84	7	7	5	7	7
250	2013-06-06	2013-10-02	2013-05-18	71	1	19	118	2	1	2	2	22.9	31	19	2	3	1	2	1	5	4	5	1	1	1	1	1	1	1	1	1	1	2	1	1	2	3	5	3	1	2	18	14	32	7	6	3	5	2
257	2019-09-30	2020-02-25	2019-09-03	69	1	27	148	2	1	1	2	26.3	47.8	30	5	5	5	5	5	10	15	5	4	2	2	2	1	1	1	1	2	1	2	1	1	2	7	7	6	6	6	25	32	57	7	6	1	6	6
263	2012-06-11	2012-10-06	2012-05-16	43	1	26	117	2	1	2	1	29	33	25	0	0	0	0	0	0	0	4	2	2	3	3	1	2	2	3	2	1	2	1	1	2	4	2	1	1	5	28	13	41	6	6	2	5	5
264	2013-12-16	2014-06-10	2013-11-27	44	1	19	176	2	1	2	1	21.8	39.6	25	0	0	0	0	0	0	0	5	2	2	3	2	2	2	2	2	2	1	2	1	1	2	5	4	5	4	4	28	22	50	6	6	4	6	6
276	2015-02-05	2015-06-22	2015-01-14	64	1	22	137	2	1	2	1	21.7	29.9	29	2	1	1	0	0	3	1	5	4	3	3	3	2	2	2	3	3	1	2	1	1	2	6	6	6	5	5	34	28	62	5	7	4	6	6
284	2016-12-05	2017-04-08	2016-11-08	49	1	27	124	2	1	2	1	21.1	21.5	30	1	1	1	2	0	2	3	5	5	2	3	2	4	6	7	3	3	1	2	1	1	2	6	6	6	5	6	44	29	73	7	7	7	7	7
290	2015-04-14	2015-09-10	2015-03-07	32	1	38	149	2	1	1	1	24.2	28	29	2	0	2	2	0	2	4	5	5	4	1	1	2	3	3	3	3	2	2	1	1	2	4	4	6	3	4	35	21	56	7	7	7	7	7
291	2014-01-30	2014-05-08	2014-01-14	50	1	16	98	2	1	2	1	23.9	39	30	2	1	2	2	0	3	4	4	3	3	3	3	4	4	4	4	4	1	2	1	1	2	4	4	4	4	4	40	20	60	7	6	5	7	7
294	2015-03-26	2015-09-02	2015-02-09	49	1	45	160	2	1	1	1	19.8	21.1	30	0	0	2	2	1	0	5	5	5	3	2	2	3	3	3	3	3	1	2	1	1	2	5	5	5	5	5	36	25	61	7	7	5	6	6
303	2015-09-08	2016-01-24	2015-08-05	67	1	34	138	2	1	2	1	19.1	46.5	22	3	2	2	3	2	5	7	5	4	2	3	3	2	5	6	3	3	1	2	1	1	2	5	6	6	3	5	40	25	65	5	6	4	6	7
316	2018-12-25	2019-05-02	2018-11-27	68	1	28	128	2	1	2	1	18.9	23.5	30	4	4	3	4	3	8	10	6	4	1	4	4	3	5	6	3	3	1	2	1	1	2	7	6	6	5	6	43	30	73	7	7	5	6	6
324	2019-09-20	2019-10-31	2019-08-20	75	1	31	41	2	1	2	1	21.3	33.4	26	5	5	4	4	3	10	11	7	6	5	5	5	6	6	6	5	5	1	2	1	1	2	5	5	5	5	5	60	25	85	7	7	7	7	7
327	2016-09-05	2016-11-22	2016-08-21	55	1	15	78	2	1	2	1	22.3	36.5	30	3	1	4	4	4	4	12	7	5	2	3	2	5	7	7	5	5	1	2	1	1	2	6	7	7	6	6	52	32	84	7	7	7	7	7
361	2016-10-17	2017-02-08	2016-09-23	50	1	24	114	2	1	1	1	29.1	24	12	4	4	4	4	5	8	13	5	5	1	3	3	5	5	5	5	5	1	4	1	4	2	4	3	5	3	3	48	18	66	7	7	7	7	7
412	2016-01-28	2016-06-27	2015-12-24	70	1	35	151	1	2	1	2	24.8	20.8	23	3	1	3	3	4	4	10	1	3	2	2	2	3	3	3	3	3	1	2	1	2	2	5	3	4	4	5	29	21	50	6	7	5	6	6
425	2014-04-22	2014-09-11	2014-03-15	71	1	38	142	1	2	2	1	21.6	25.3	10	0	0	2	0	0	0	2	5	2	2	1	1	1	1	1	2	1	1	2	1	1	2	2	2	4	3	3	21	14	35	6	4	3	4	3
427	2019-06-27	2019-11-22	2019-06-03	59	1	24	148	1	2	2	1	22	24.5	28	0	0	1	2	0	0	3	5	5	4	2	2	3	5	5	3	3	1	2	1	1	2	6	6	6	6	6	41	30	71	7	6	6	7	7
430	2018-10-24	2019-02-06	2018-10-08	58	1	16	105	1	2	2	1	23.4	34.6	29	1	0	2	1	1	1	4	5	3	3	4	3	3	7	7	3	3	1	2	1	1	2	6	6	7	6	6	45	31	76	7	7	6	7	7
450	2015-10-16	2016-03-08	2015-09-25	65	1	21	144	1	2	2	1	18.8	32.5	25	2	1	4	3	2	3	9	6	5	2	3	3	3	6	6	4	4	4	2	2	1	2	7	7	7	3	7	50	31	81	6	6	5	6	6
484	2018-02-16	2018-06-13	2018-01-08	87	1	39	117	1	2	2	1	19.5	22.9	22	4	3	4	4	4	7	12	5	5	3	4	4	4	5	5	4	4	1	2	1	1	2	6	6	5	5	5	47	27	74	6	7	7	7	7
489	2014-06-12	2014-08-24	2014-05-10	88	1	33	73	1	2	2	1	21.7	12	15	4	4	4	4	4	8	12	5	3	3	4	4	5	1	1	4	4	1	2	1	2	2	3	3	1	1	2	38	10	48	6	5	3	5	5
513	2018-06-22	2018-10-03	2018-06-02	84	1	20	103	1	2	2	1	25.1	29.1	26	4	5	4	4	4	9	12	7	5	3	4	3	4	4	4	4	4	3	2	2	2	2	5	5	6	5	5	49	26	75	7	7	6	7	6
522	2018-04-06	2018-08-01	2018-03-17	75	1	20	117	1	2	2	1	29.5	14	27	3	1	4	5	4	4	13	5	5	3	4	4	4	5	4	4	4	1	2	1	1	2	5	5	5	5	5	46	25	71	7	7	6	7	6
611	2016-11-18	2017-04-15	2016-10-30	77	1	19	148	2	2	2	1	19.6	24.6	19	0	0	0	0	0	0	0	4	3	2	2	2	1	2	2	2	2	1	2	1	1	2	4	3	5	4	4	26	20	46	6	7	4	7	7
623	2018-04-16	2018-09-05	2018-03-14	78	1	33	142	2	2	2	1	18.7	21.9	28	1	0	0	2	0	1	2	5	5	2	2	2	1	2	3	2	2	1	2	1	2	2	5	6	6	6	5	30	28	58	6	6	6	7	7
637	2014-10-21	2015-02-18	2014-09-30	60	1	21	120	2	2	2	1	21.1	22.4	15	2	1	2	3	0	3	5	2	2	1	2	1	1	3	3	4	3	1	2	1	1	2	4	4	4	2	4	26	18	44	7	7	7	7	7
638	2017-03-23	2017-07-05	2017-03-02	41	1	21	104	2	2	2	1	29.2	29.4	19	0	1	2	2	2	1	6	5	3	2	2	1	1	5	1	2	1	1	2	1	1	2	3	3	5	5	4	27	20	47	6	6	6	6	6
643	2014-09-02	2015-02-14	2014-07-12	69	1	52	165	2	2	2	1	17.3	19.5	25	2	1	3	2	2	3	7	5	3	3	3	3	3	4	4	4	4	1	2	1	1	2	5	5	5	4	5	40	24	64	5	6	4	4	6
645	2015-01-22	2015-05-27	2014-12-28	58	1	25	125	2	2	2	1	21.5	44.8	10	3	3	3	3	1	6	7	5	3	2	3	2	2	6	4	2	2	1	2	1	1	2	3	3	6	3	3	35	18	53	6	6	6	6	6
663	2017-05-26	2017-09-04	2017-04-10	59	1	46	101	2	2	2	1	20.6	34.5	22	3	1	4	4	4	4	12	5	2	1	1	2	2	4	5	4	4	1	2	1	1	2	4	5	5	3	4	34	21	55	7	6	6	6	6
669	2017-06-28	2017-10-04	2017-06-15	42	1	13	98	2	2	2	1	25.2	39	30	4	3	4	4	4	7	12	6	3	3	3	2	3	1	4	3	3	1	2	1	1	2	7	6	7	3	5	35	28	63	7	7	7	7	7
670	2012-11-13	2013-01-26	2012-10-23	62	1	21	74	2	2	2	1	21.4	21.2	17	4	4	4	4	4	8	12	4	4	2	2	3	3	1	3	5	5	1	2	1	1	2	4	5	4	2	2	36	17	53	7	6	5	6	6
762	2014-12-03	2015-04-07	2014-10-16	86	2	48	125	1	1	2	2	25.3	16.5	24	2	1	3	3	4	3	10	6	4	2	2	2	3	3	6	4	4	1	2	1	1	2	4	4	6	4	4	40	22	62	6	6	6	7	7
786	2012-12-06	2013-03-21	2012-11-06	64	2	30	105	1	1	1	1	25.5	17.7	30	1	1	1	2	0	2	3	7	6	4	5	3	3	7	7	5	5	1	2	1	2	2	7	7	6	6	7	56	33	89	7	7	5	7	7
789	2014-09-09	2015-02-08	2014-07-31	74	2	40	152	1	1	2	1	22	14.6	24	1	1	2	2	0	2	4	5	5	2	2	2	1	1	1	1	1	1	2	1	1	2	4	4	4	4	4	25	20	45	5	5	5	6	6
795	2013-12-20	2014-04-15	2013-11-24	76	2	26	116	1	1	1	1	27.1	12.7	23	1	1	2	2	2	2	6	3	2	1	2	2	2	3	4	2	1	1	2	1	1	2	5	5	5	5	5	26	25	51	5	6	4	4	3
806	2016-11-21	2017-02-03	2016-11-07	71	2	14	74	1	1	2	1	23.3	19	29	4	4	2	2	4	8	8	5	4	1	2	2	2	7	6	3	3	1	2	1	1	2	5	7	6	5	5	39	28	67	7	7	7	7	7
818	2016-03-03	2016-06-14	2016-01-31	71	2	32	103	1	1	2	1	21.7	18	23	4	4	4	3	4	8	11	5	5	1	4	4	5	7	6	4	4	1	2	1	1	2	6	6	6	5	6	49	29	78	7	7	6	7	7
835	2016-01-20	2016-04-19	2015-12-18	73	2	33	90	1	1	1	1	15.3	8.9	19	4	4	4	4	4	8	12	5	4	2	2	2	3	2	3	4	4	1	2	1	1	2	4	4	5	4	4	35	21	56	6	6	4	5	5
876	2017-10-30	2018-02-25	2017-10-03	84	2	27	118	1	1	1	1	16.6	13.2	24	5	5	5	5	5	10	15	6	5	2	3	3	5	6	6	5	5	2	2	1	3	2	6	6	7	6	6	51	31	82	6	6	5	6	6
878	2019-11-14	2020-01-27	2019-10-07	86	2	38	74	1	1	2	1	24	15.6	28	5	5	5	5	5	10	15	7	7	7	6	4	5	6	6	5	5	1	2	1	2	2	5	5	5	4	6	62	25	87	7	7	7	7	7
930	2015-01-21	2015-07-07	2014-12-14	35	2	38	167	2	1	2	1	28.3	20.6	20	1	1	1	1	0	2	2	6	4	3	3	2	3	2	2	3	3	1	2	1	1	2	4	4	5	3	3	35	19	54	6	6	6	6	6
961	2013-04-23	2013-08-11	2013-03-21	70	2	33	110	2	1	2	1	24.2	23.8	28	4	4	4	4	3	8	11	6	5	4	4	4	4	6	6	5	5	1	2	1	1	2	7	7	7	6	7	53	34	87	7	7	7	7	7
995	2017-09-21	2017-12-01	2017-08-25	62	2	27	71	2	1	2	1	31	21	23	5	5	5	5	5	10	15	6	3	3	4	3	4	7	7	4	4	1	2	1	2	2	4	4	5	5	4	49	22	71	7	7	7	7	7
1014	2018-01-17	2018-04-25	2017-12-11	78	2	37	98	1	2	2	2	18.1	11.7	26	3	1	2	2	2	4	6	1	2	1	1	1	1	1	2	1	1	1	2	1	1	2	6	4	5	5	6	16	26	42	5	5	2	4	3
1018	2014-10-03	2015-02-20	2014-08-28	83	2	36	140	1	2	2	2	25.8	20.4	18	1	1	4	4	3	2	11	3	5	5	3	3	5	6	6	5	5	1	2	1	1	2	5	5	5	5	5	50	25	75	5	6	5	4	4
1019	2017-10-17	2018-03-09	2017-09-17	83	2	30	143	1	2	2	2	24.4	9.7	6	4	4	4	4	3	8	11	5	3	2	3	1	3	3	3	4	4	1	2	1	1	2	3	3	3	1	2	35	12	47	7	7	5	6	6
1042	2018-05-23	2018-09-17	2018-05-11	63	2	12	117	1	2	2	1	19.6	21	26	1	0	2	2	0	1	4	6	6	3	3	2	3	5	5	3	3	1	2	1	1	2	7	7	7	7	6	43	34	77	7	7	6	7	6
1052	2018-06-20	2018-10-06	2018-05-25	69	2	26	108	1	2	2	1	23.7	32.5	29	2	1	2	2	3	3	7	5	5	4	3	2	4	6	6	4	4	1	2	1	1	2	6	6	6	5	6	47	29	76	7	7	6	7	7
1053	2016-01-13	2016-04-27	2015-12-26	83	2	18	105	1	2	1	1	20.7	17	20	3	3	4	2	2	6	8	5	5	3	3	3	4	4	4	4	4	1	2	1	1	2	3	3	4	3	3	43	16	59	7	7	6	6	6
1059	2019-02-19	2019-05-10	2019-01-15	90	2	35	80	1	2	2	1	27.7	12.1	25	4	4	3	3	3	8	9	3	3	2	3	3	3	3	3	4	3	2	2	1	2	2	3	4	3	3	3	35	16	51	5	3	2	4	5
1088	2018-01-25	2018-03-24	2017-12-30	67	2	26	58	1	2	2	1	21.9	17.8	27	4	4	4	4	4	8	12	6	5	1	4	4	5	7	7	4	4	1	2	1	3	2	7	7	6	5	7	51	32	83	7	7	6	7	7
1132	2014-08-11	2014-10-17	2014-07-03	88	2	39	67	1	2	2	1	16.1	2.8	22	5	5	5	5	5	10	15	5	4	4	4	4	4	4	4	4	4	1	4	1	4	2	3	3	4	3	3	47	16	63	7	7	6	7	7
1134	2019-05-07	2019-08-22	2019-04-10	91	2	27	107	1	2	1	1	22.2	16	25	5	5	5	5	5	10	15	5	5	2	3	2	4	2	3	4	4	1	2	1	1	2	5	4	6	4	4	38	23	61	7	6	5	7	7
1154	2015-09-24	2015-12-23	2015-08-18	77	2	37	90	2	2	1	2	21.4	15.3	15	5	5	5	5	5	10	15	7	5	3	5	5	5	4	4	5	5	1	2	1	2	2	4	4	6	1	1	52	16	68	7	5	6	6	6
1159	2012-07-03	2012-10-17	2012-06-07	68	2	26	106	2	2	2	1	23.3	14.5	15	0	1	0	0	0	1	0	6	1	1	1	1	4	3	3	4	4	1	2	1	1	2	4	4	7	4	4	32	23	55	5	5	5	6	6
1163	2019-01-29	2019-07-08	2018-12-31	68	2	29	160	2	2	2	1	24.3	14.8	12	1	0	1	0	0	1	1	5	3	2	3	2	1	2	2	2	2	1	2	1	1	2	5	3	5	3	3	28	19	47	6	6	3	4	2
1182	2014-09-18	2015-01-28	2014-08-10	56	2	39	132	2	2	2	1	15.8	25.6	22	2	2	3	4	3	4	10	5	4	2	2	2	5	7	7	5	5	1	2	1	1	2	5	5	7	5	7	48	29	77	6	7	6	7	7
1189	2017-09-29	2017-12-25	2017-09-06	71	2	23	87	2	2	2	1	24.3	17.7	29	3	3	4	4	4	6	12	5	3	2	3	3	1	1	1	3	3	1	2	1	1	2	3	4	5	2	3	29	17	46	7	7	6	7	7
1202	2017-01-26	2017-04-15	2016-12-11	49	2	46	79	2	2	2	1	19.2	20	27	4	4	4	4	4	8	12	6	6	6	6	5	5	7	6	4	4	1	2	1	1	2	6	6	6	5	6	59	29	88	7	7	7	7	7
62	2013-08-06	2013-11-21	2013-07-11	71	1	26	107	1	1	2	1	22.3	43.3	26	2	1	2	2	0	3	4	6	4	3	4	2	3	5	5	4	4	1	3	1	1	3	6	6	5	5	6	45	28	73	7	7	6	7	7
77	2015-01-09	2015-05-31	2014-12-07	68	1	33	142	1	1	2	1	20.7	27.2	25	1	1	3	3	1	2	7	5	4	3	3	3	4	4	4	4	4	1	3	1	1	3	4	4	5	4	3	43	20	63	6	5	6	6	6
82	2017-07-18	2018-01-10	2017-06-06	58	1	42	176	1	1	2	1	20.4	29.8	28	1	0	2	3	3	1	8	6	5	2	2	1	2	2	2	3	3	1	3	1	1	3	5	5	5	4	5	33	24	57	7	6	4	5	3
90	2016-11-04	2017-02-25	2016-10-18	66	1	17	113	1	1	2	1	22.7	39.9	26	3	3	4	3	2	6	9	5	3	2	2	2	2	7	1	3	3	1	3	1	1	3	4	4	5	5	3	35	21	56	7	7	6	7	7
98	2015-09-02	2016-01-20	2015-08-11	57	1	22	140	1	1	1	1	19.3	50.4	29	4	1	4	3	3	5	10	6	6	4	3	3	5	7	7	4	4	1	3	1	1	3	7	7	7	7	7	54	35	89	7	7	7	7	7
100	2013-10-16	2013-12-24	2013-09-20	70	1	26	69	1	1	2	1	24.6	27	23	3	3	4	3	3	6	10	6	5	4	4	3	3	7	7	4	4	1	3	1	1	3	5	5	5	5	5	52	25	77	7	7	6	7	7
105	2014-02-19	2014-06-07	2014-01-29	73	1	21	108	1	1	2	1	22.5	36.5	19	3	1	3	4	4	4	11	5	4	3	3	3	4	4	4	4	4	1	3	1	1	3	3	4	3	3	3	43	16	59	7	7	6	7	7
140	2014-11-26	2015-03-09	2014-10-23	68	1	34	103	1	1	1	1	23.2	25	19	4	4	4	4	4	8	12	6	5	5	5	5	6	7	7	7	5	4	4	1	4	3	4	5	4	4	4	67	21	88	7	6	6	7	7
251	2018-02-05	2018-05-28	2017-12-29	84	1	38	112	2	1	2	2	20.5	12.6	15	1	0	2	2	2	1	6	4	2	1	2	2	1	2	2	2	2	1	3	1	1	3	5	5	6	3	5	25	24	49	5	6	4	5	4
262	2016-02-24	2016-08-10	2016-01-08	43	1	47	168	2	1	2	1	27.8	34.5	24	0	0	0	0	0	0	0	6	3	2	2	2	2	6	4	3	3	1	3	1	1	3	6	6	5	5	6	38	28	66	6	6	4	6	6
281	2019-11-21	2020-03-16	2019-10-23	45	1	29	116	2	1	2	1	24	33	28	0	0	1	2	0	0	3	5	2	1	2	2	2	2	7	2	2	1	3	1	1	3	6	6	6	6	6	32	30	62	7	7	6	7	6
282	2013-03-01	2013-08-20	2013-01-04	57	1	56	172	2	1	2	1	19.2	21.5	29	0	0	2	1	0	0	3	5	4	3	3	2	3	2	2	3	3	1	3	1	1	3	6	6	6	6	6	35	30	65	6	5	3	6	6
286	2018-03-07	2018-06-28	2018-02-08	47	1	27	113	2	1	2	1	24.7	50	30	1	1	1	1	1	2	3	5	4	3	3	1	4	5	5	4	4	1	3	1	1	3	6	7	6	5	5	43	29	72	7	7	5	7	7
287	2013-03-28	2013-08-01	2013-02-16	47	1	40	126	2	1	2	1	23.1	33.9	30	1	0	2	2	0	1	4	6	4	2	2	2	1	5	5	3	3	1	3	1	1	3	5	5	4	2	5	38	21	59	7	7	5	6	4
288	2017-06-23	2017-11-22	2017-05-29	41	1	25	152	2	1	2	1	23.6	36.3	26	1	1	2	2	0	2	4	4	2	1	2	2	1	1	3	2	2	1	3	1	1	3	2	3	5	3	3	25	16	41	6	6	6	6	6
296	2012-07-06	2012-11-27	2012-06-12	54	1	24	144	2	1	2	1	22.4	45	30	1	0	2	3	0	1	5	6	6	1	2	2	1	7	7	3	3	3	3	1	3	3	7	6	7	7	7	45	34	79	7	7	7	7	7
306	2014-12-15	2015-03-09	2014-11-17	50	1	28	84	2	1	1	1	18.7	17.5	24	4	4	3	2	2	8	7	6	5	1	5	5	5	6	6	4	4	3	3	1	1	3	5	5	4	4	5	54	23	77	6	6	6	7	7
319	2017-01-20	2017-02-22	2016-11-29	57	1	52	33	2	1	2	1	19.2	19.1	29	3	2	4	4	3	5	11	5	4	2	2	2	5	5	6	5	5	5	3	1	1	3	7	5	7	6	7	50	32	82	7	7	6	7	7
332	2014-07-28	2014-11-09	2014-07-14	71	1	14	104	2	1	2	1	17	15.3	26	3	3	4	4	4	6	12	4	4	3	2	2	3	5	4	5	3	1	3	1	1	3	6	6	6	6	6	40	30	70	7	6	5	7	7
339	2019-12-09	2020-03-27	2019-11-06	80	1	33	109	2	1	2	1	17.9	21.7	15	4	4	4	4	4	8	12	6	3	2	3	3	3	3	3	4	4	1	3	1	1	3	4	2	4	3	3	39	16	55	7	7	6	6	6
416	2019-10-17	2020-03-15	2019-10-02	85	1	15	150	1	2	2	2	17.9	23	20	5	4	4	5	5	9	14	5	5	1	5	4	4	3	5	4	4	1	3	1	3	3	3	6	5	3	3	45	20	65	7	7	7	7	7
420	2019-05-20	2019-11-14	2019-04-24	67	1	26	178	1	2	2	1	21.2	37.4	18	0	0	0	0	0	0	0	4	3	2	3	3	1	1	4	2	1	1	3	1	1	3	4	4	3	3	3	29	17	46	6	7	3	7	7
426	2012-12-19	2013-05-01	2012-11-03	78	1	46	133	1	2	2	1	20.8	20.1	14	0	0	1	2	0	0	3	1	3	2	2	2	1	1	1	2	1	1	3	1	1	3	3	3	5	3	4	21	18	39	6	7	5	7	7
436	2019-02-08	2019-07-25	2019-01-09	78	1	30	167	1	2	1	1	21.3	37.5	25	0	0	3	2	1	0	6	6	5	2	2	2	4	6	6	4	4	1	3	1	1	3	5	5	6	3	5	46	24	70	7	6	4	7	6
440	2015-01-20	2015-06-17	2014-12-29	76	1	22	148	1	2	1	1	23.4	25.8	27	3	3	2	2	2	6	6	5	3	1	1	1	3	5	6	4	4	1	3	1	1	3	5	6	5	4	5	38	25	63	6	7	4	7	7
442	2017-12-01	2018-02-13	2017-11-09	65	1	22	74	1	2	2	1	23.3	36.9	26	3	3	3	2	2	6	7	5	4	3	2	2	2	7	7	4	4	1	3	5	1	3	5	4	7	5	5	49	26	75	6	7	6	7	7
443	2019-04-24	2019-07-31	2019-03-15	66	1	40	98	1	2	1	1	21.5	34.6	22	4	4	3	2	2	8	7	5	4	1	3	3	4	6	6	4	4	1	3	1	1	3	6	6	6	6	6	45	30	75	7	7	7	7	7
488	2012-12-17	2013-03-26	2012-10-30	77	1	48	99	1	2	2	1	17	35.9	7	4	4	4	4	4	8	12	6	5	4	5	5	5	7	7	3	5	1	3	1	1	3	3	2	5	3	3	57	16	73	7	7	7	7	7
496	2015-04-08	2015-05-24	2015-03-05	78	1	34	46	1	2	2	1	18.6	16	24	4	4	4	4	4	8	12	5	4	3	4	3	5	4	5	5	5	1	3	1	2	3	4	5	6	2	3	48	20	68	5	5	5	6	6
499	2019-06-18	2019-09-13	2019-05-24	65	1	25	87	1	2	2	1	20	29.4	25	4	4	4	4	4	8	12	5	6	1	5	4	4	6	6	4	4	1	3	1	1	3	6	6	6	5	5	50	28	78	7	7	6	7	7
501	2013-02-22	2013-06-16	2013-01-23	83	1	30	114	1	2	2	1	20.5	21.6	27	4	4	4	4	4	8	12	6	5	1	4	4	1	1	1	4	4	1	3	1	1	3	5	4	3	3	3	36	18	54	6	7	2	7	7
595	2015-11-06	2016-01-20	2015-10-05	87	1	32	75	1	2	2	1	24.5	30	30	5	5	5	5	5	10	15	7	5	4	5	5	5	5	5	5	5	1	3	1	1	3	5	5	6	5	5	56	26	82	7	7	5	7	7
606	2013-05-01	2013-09-28	2013-03-30	54	1	32	150	2	2	2	1	23.8	42.5	10	0	0	0	0	0	0	0	5	3	3	2	2	1	1	6	3	3	1	3	1	1	3	5	4	4	4	4	34	21	55	6	6	3	6	6
609	2019-10-01	2020-03-19	2019-09-07	60	1	24	170	2	2	2	1	21.9	33.1	13	0	0	0	0	0	0	0	5	3	1	2	2	1	1	1	4	1	1	3	1	1	3	3	3	3	3	3	26	15	41	5	6	4	7	7
615	2013-12-24	2014-06-21	2013-11-28	42	1	26	179	2	2	2	1	26.8	32	26	0	1	0	0	0	1	0	5	5	2	2	2	1	5	5	3	3	1	3	1	1	3	6	6	6	6	6	38	30	68	7	6	4	6	6
631	2013-12-18	2014-05-01	2013-10-19	67	1	60	134	2	2	2	1	19.4	23.4	15	0	0	2	2	1	0	5	4	2	2	2	1	2	4	4	3	3	1	3	1	1	3	3	2	5	2	2	32	14	46	6	6	6	7	6
644	2016-03-30	2016-07-30	2016-02-24	65	1	35	122	2	2	2	1	22.9	34.5	26	3	2	3	2	2	5	7	5	5	1	1	1	3	7	6	4	4	1	3	1	1	3	6	6	6	6	6	42	30	72	7	6	5	6	6
701	2017-04-12	2017-06-16	2017-02-20	58	1	51	65	2	2	2	1	21.4	38.4	13	4	5	5	5	5	9	15	6	5	3	4	3	4	1	2	4	4	1	3	1	1	3	4	4	4	2	3	41	17	58	7	7	6	7	7
741	2015-06-01	2015-10-31	2015-05-08	70	2	24	152	1	1	2	2	23.1	20.4	28	0	0	0	0	0	0	0	4	3	1	1	1	1	1	1	2	1	1	3	1	1	3	6	3	7	3	7	21	26	47	6	6	4	3	3
802	2017-08-07	2017-08-31	2017-07-13	66	2	25	24	1	1	1	1	23.3	22.9	26	4	5	2	3	2	9	7	7	6	1	2	2	4	4	6	4	4	1	3	4	1	3	6	6	5	4	5	48	26	74	7	7	5	7	7
809	2015-06-15	2015-08-28	2015-04-22	62	2	54	74	1	1	2	1	25	13.7	29	4	2	3	3	3	6	9	5	5	5	4	4	5	6	6	5	5	2	3	1	1	3	7	7	7	7	7	56	35	91	7	7	6	7	7
837	2018-03-30	2018-07-20	2018-02-20	75	2	38	112	1	1	2	1	20.5	14.9	21	4	4	4	4	4	8	12	5	5	1	3	3	4	3	4	4	4	1	3	1	1	3	3	4	5	3	3	41	18	59	7	7	4	6	5
864	2019-07-02	2019-11-16	2019-05-20	71	2	43	137	1	1	1	1	25.2	29.2	26	3	3	5	5	4	6	14	3	4	4	3	3	3	3	3	4	4	3	3	1	1	3	5	5	5	4	4	41	23	64	6	6	6	6	6
873	2019-10-07	2019-12-19	2019-09-04	82	2	33	73	1	1	2	1	18.8	13.6	10	5	5	5	5	5	10	15	6	5	1	4	4	4	4	4	4	4	1	3	1	1	3	3	3	5	1	3	45	15	60	6	5	4	5	5
925	2014-12-04	2015-04-21	2014-11-04	66	2	30	138	2	1	2	1	22.6	21.1	26	0	0	1	0	0	0	1	7	6	3	3	3	3	6	6	3	3	1	3	1	1	3	7	7	7	7	7	48	35	83	7	7	4	7	7
927	2015-06-16	2015-11-12	2015-04-25	47	2	52	149	2	1	2	1	16.4	17.3	30	0	0	2	0	0	0	2	6	4	2	2	2	1	1	2	3	3	1	3	1	1	3	6	5	6	5	6	31	28	59	6	6	5	6	6
940	2018-11-01	2019-01-26	2018-10-15	65	2	17	86	2	1	2	1	18.9	19.5	28	3	3	3	2	2	6	7	4	3	2	2	2	2	1	4	2	2	1	3	1	1	3	4	5	4	4	3	29	20	49	7	6	5	7	6
959	2013-12-17	2014-04-02	2013-11-23	80	2	24	106	2	1	2	1	22.4	13.1	15	4	4	4	4	3	8	11	5	3	1	2	2	2	3	3	3	3	1	3	1	2	3	5	5	5	3	4	32	22	54	6	6	5	7	7
992	2017-06-09	2017-07-10	2017-04-19	80	2	51	31	2	1	2	1	21.1	11	22	5	4	5	5	5	9	15	6	5	4	5	5	5	7	7	3	5	3	4	1	4	3	4	5	6	4	4	60	23	83	6	5	5	6	6
994	2013-02-26	2013-05-01	2013-02-08	67	2	18	64	2	1	2	1	17.8	13.7	15	5	5	5	5	5	10	15	5	2	2	4	4	4	1	1	5	5	1	5	1	5	3	2	3	6	1	1	40	13	53	7	6	6	6	6
1039	2013-02-13	2013-07-06	2013-01-16	60	2	28	143	1	2	2	1	21	21.8	23	1	0	1	1	0	1	2	5	3	2	2	2	2	6	7	4	3	1	3	1	1	3	4	5	5	2	3	41	19	60	5	4	3	3	3
1048	2016-06-28	2016-11-16	2016-05-13	76	2	46	141	1	2	2	1	21.4	17	28	0	0	2	2	3	0	7	6	4	3	2	2	2	7	7	4	3	1	3	1	1	3	5	4	7	5	5	45	26	71	6	7	5	7	7
1051	2019-07-09	2019-10-17	2019-06-13	70	2	26	100	1	2	2	1	22.8	25.7	28	2	1	2	3	2	3	7	6	5	2	2	2	5	6	6	4	4	1	3	1	1	3	7	7	7	6	7	47	34	81	5	7	6	7	7
1061	2018-10-16	2019-03-19	2018-09-21	70	2	25	154	1	2	2	1	21.4	27.2	25	2	1	2	4	4	3	10	5	4	2	2	2	2	7	6	4	4	1	3	1	2	3	5	5	6	5	5	43	26	69	6	7	7	7	7
1066	2015-09-30	2016-01-16	2015-08-26	72	2	35	108	1	2	1	1	24	16.1	22	4	4	3	4	4	8	11	7	7	3	6	3	3	6	7	4	4	1	3	1	1	3	6	6	5	5	5	55	27	82	7	7	6	6	6
1082	2018-10-24	2019-03-20	2018-09-18	85	2	36	147	1	2	2	1	18.6	15	24	4	4	4	4	4	8	12	5	5	4	4	4	5	7	6	5	5	1	3	1	3	3	5	5	5	5	5	55	25	80	6	7	6	7	7
1100	2016-09-28	2016-12-08	2016-08-22	87	2	37	71	1	2	2	1	26.3	10.5	8	5	5	4	4	4	10	12	6	5	1	5	5	5	4	3	5	5	1	3	1	1	3	5	7	7	6	4	49	29	78	7	6	1	6	6
1111	2015-04-23	2015-07-30	2015-03-27	79	2	27	98	1	2	2	1	18.3	14.6	16	4	4	5	4	5	8	14	6	7	2	7	7	5	3	7	5	5	2	3	1	3	3	4	5	6	4	2	60	21	81	7	7	5	7	7
1171	2019-05-15	2019-11-02	2019-04-26	41	2	19	171	2	2	2	1	23	30.4	25	1	1	2	3	0	2	5	5	4	3	2	2	3	6	6	3	3	1	3	1	1	3	6	6	7	6	7	42	32	74	7	7	7	7	7
1177	2016-03-14	2016-07-17	2016-01-27	60	2	47	125	2	2	1	1	26.9	16.7	22	1	1	3	2	3	2	8	4	3	1	2	2	1	7	7	2	2	1	3	1	1	3	3	3	6	5	5	36	22	58	6	6	5	6	6
1190	2014-01-21	2014-04-20	2013-12-19	65	2	33	89	2	2	2	1	18.5	17	27	3	4	4	4	4	7	12	5	5	3	4	4	4	5	4	5	5	1	3	1	1	3	6	5	5	5	6	49	27	76	6	7	7	7	7
1200	2014-10-02	2014-12-16	2014-09-19	90	2	13	75	2	2	1	1	22.3	15.1	25	4	4	4	4	4	8	12	6	5	3	5	3	4	5	5	5	5	1	3	1	1	3	4	4	4	4	4	51	20	71	5	5	4	6	6
1201	2014-05-29	2014-09-01	2014-04-18	80	2	41	95	2	2	1	1	20.5	16.7	26	4	4	4	4	4	8	12	5	4	2	3	3	3	3	3	3	4	1	3	1	2	3	5	5	5	5	4	38	24	62	7	6	6	6	6
1208	2013-12-12	2014-03-04	2013-11-18	80	2	24	82	2	2	2	1	18.7	12.8	17	5	5	4	4	4	10	12	6	4	4	4	4	4	4	5	4	4	1	3	1	1	3	4	3	4	3	3	48	17	65	7	7	6	7	7
13	2018-06-04	2018-10-18	2018-04-18	79	1	47	136	1	1	2	2	21.2	25.3	22	1	1	1	2	1	2	4	4	4	1	1	1	2	1	1	2	2	1	4	1	2	4	5	5	3	1	2	25	16	41	6	4	1	1	1
68	2019-05-24	2019-10-08	2019-04-23	66	1	31	137	1	1	2	1	19.8	20.8	27	1	0	2	2	1	1	5	3	3	2	2	2	2	3	3	3	2	1	4	1	1	4	2	2	3	2	2	31	11	42	6	7	3	6	4
70	2014-07-23	2014-12-10	2014-06-10	59	1	43	140	1	1	1	1	23.6	24.7	28	0	0	3	3	0	0	6	6	5	3	3	2	2	6	6	4	4	1	4	1	1	4	7	7	6	6	7	47	33	80	6	7	5	5	6
84	2013-06-10	2013-09-17	2013-05-08	78	1	33	99	1	1	2	1	19.1	24.7	29	3	3	3	2	3	6	8	6	4	1	5	4	3	1	6	4	4	1	4	1	1	4	5	6	5	3	5	44	24	68	7	7	5	7	7
91	2016-02-17	2016-06-06	2016-01-07	64	1	41	110	1	1	1	1	21	8.8	27	3	3	3	3	3	6	9	5	4	3	2	2	2	5	5	2	2	1	4	1	1	4	7	7	7	5	6	38	32	70	6	6	4	6	6
92	2017-09-04	2017-12-13	2017-08-08	78	1	27	100	1	1	2	1	25	31.3	29	4	4	3	3	3	8	9	5	2	2	2	2	2	3	3	3	3	1	4	1	1	4	7	7	7	7	7	33	35	68	7	7	7	7	7
94	2019-01-30	2019-05-18	2018-12-17	61	1	44	108	1	1	2	1	23.6	44.1	30	4	4	4	3	2	8	9	7	6	4	4	4	4	7	7	4	4	1	4	1	3	4	6	6	7	6	6	57	31	88	7	7	7	7	7
107	2017-07-21	2017-08-26	2017-06-14	46	1	37	36	1	1	2	1	25.6	32.9	30	3	1	4	4	3	4	11	7	7	4	5	4	5	1	1	5	5	1	4	1	1	4	6	6	6	6	7	50	31	81	7	7	7	7	7
117	2013-10-30	2013-12-25	2013-09-07	70	1	53	56	1	1	2	1	20.7	28	30	1	1	4	4	4	2	12	7	7	3	2	5	5	6	6	5	5	1	4	1	2	4	7	7	6	6	7	57	33	90	7	7	6	7	7
120	2015-10-30	2015-12-29	2015-09-25	84	1	35	60	1	1	2	1	20.5	29	27	3	1	5	4	3	4	12	5	5	4	4	4	5	4	6	4	4	1	4	1	1	4	5	6	6	5	6	51	28	79	7	7	6	7	7
125	2017-12-27	2018-03-14	2017-12-09	69	1	18	77	1	1	1	1	25	30.7	27	3	3	4	4	4	6	12	6	4	4	4	4	5	5	4	5	5	1	4	1	1	4	5	5	6	4	5	52	25	77	7	7	6	7	7
164	2015-06-09	2015-08-17	2015-05-14	75	1	26	69	1	1	2	1	23.3	20.5	26	5	4	4	4	4	9	12	5	5	4	5	5	6	2	2	5	5	1	4	1	1	4	3	4	4	2	2	50	15	65	7	7	5	6	6
173	2018-08-08	2018-11-05	2018-07-13	77	1	26	89	1	1	2	1	23	19	16	3	4	5	4	4	7	13	5	2	1	3	1	3	2	4	4	4	1	4	1	4	4	4	4	1	1	2	35	12	47	6	6	3	4	4
195	2017-11-30	2018-03-22	2017-11-17	70	1	13	112	1	1	2	1	26.8	35.6	27	4	5	5	5	4	9	14	7	7	4	5	5	5	7	6	5	5	4	4	1	1	4	7	7	7	7	7	65	35	100	7	7	6	7	6
231	2016-04-08	2016-06-12	2016-03-08	74	1	31	65	1	1	2	1	19.9	27.4	28	5	5	5	5	5	10	15	6	5	3	4	4	5	7	7	5	5	1	4	1	4	4	5	7	4	5	5	57	26	83	7	7	6	7	7
255	2014-12-12	2015-02-09	2014-10-29	67	1	44	59	2	1	1	2	22.4	24.2	24	4	4	4	4	3	8	11	7	5	4	5	5	5	5	7	6	7	1	4	1	1	4	6	6	5	5	6	62	28	90	7	6	6	7	7
293	2015-03-26	2015-08-22	2015-02-07	69	1	47	149	2	1	2	1	17	21.7	26	3	4	1	2	1	7	4	7	4	3	2	2	1	2	2	2	1	1	4	1	1	4	4	5	6	4	5	32	24	56	7	6	4	4	4
302	2016-11-02	2017-03-05	2016-09-28	44	1	35	123	2	1	1	1	24.4	33.4	28	2	1	2	3	2	3	7	5	3	3	2	2	1	1	3	4	4	1	4	1	1	4	5	5	5	4	5	34	24	58	7	7	6	7	7
309	2016-01-04	2016-05-03	2015-12-02	45	1	33	120	2	1	2	1	26.9	37.8	30	3	2	3	3	3	5	9	5	4	1	3	3	3	6	6	4	4	1	4	1	1	4	6	3	6	5	5	45	25	70	7	7	7	7	7
310	2018-06-15	2018-07-14	2018-06-01	52	1	14	29	2	1	2	1	22.8	31.7	30	3	3	3	3	3	6	9	7	6	1	5	4	4	7	5	4	4	1	4	1	1	4	7	6	7	6	6	53	32	85	7	7	7	7	7
336	2015-12-29	2016-02-20	2015-12-02	55	1	27	53	2	1	2	1	20.7	34.6	29	4	3	4	4	4	7	12	5	3	1	2	2	3	6	6	4	4	1	4	1	4	4	6	6	1	4	3	42	20	62	7	7	7	7	7
341	2015-05-01	2015-06-27	2015-04-08	66	1	23	57	2	1	2	1	25.2	39	23	4	4	4	4	4	8	12	7	3	3	5	3	4	5	4	5	5	1	4	1	2	4	5	5	5	4	5	50	24	74	7	7	6	7	7
344	2017-05-29	2017-07-03	2017-05-13	63	1	16	35	2	1	2	1	21.1	28	25	4	4	4	4	4	8	12	6	6	3	4	4	5	5	3	5	5	2	4	1	1	4	5	5	5	5	5	53	25	78	7	7	6	7	7
354	2016-11-25	2017-01-07	2016-11-06	60	1	19	43	2	1	2	1	23.2	38.4	30	4	4	4	4	4	8	12	6	5	3	4	3	4	7	6	5	5	1	4	1	4	4	5	5	5	5	4	54	24	78	7	7	7	7	7
362	2015-04-06	2015-05-12	2015-03-12	74	1	25	36	2	1	2	1	24.3	26	26	4	4	4	5	4	8	13	7	7	4	4	4	5	6	6	5	5	1	5	1	5	4	6	6	6	6	6	60	30	90	7	7	7	7	7
363	2016-11-09	2017-02-15	2016-10-17	65	1	23	98	2	1	2	1	20.2	27	26	4	4	4	4	5	8	13	7	6	3	3	3	4	7	6	5	5	1	4	1	2	4	7	7	7	6	7	55	34	89	7	7	5	7	7
365	2018-06-08	2018-07-11	2018-05-24	51	1	15	33	2	1	2	1	24.6	37.3	30	4	4	4	5	4	8	13	7	7	4	5	5	5	7	6	5	5	1	4	1	1	4	7	6	6	6	6	62	31	93	7	7	7	7	7
409	2018-08-16	2018-12-12	2018-07-20	70	1	27	118	1	2	1	2	21.4	35	16	3	1	3	3	3	4	9	6	6	4	3	4	5	2	6	4	5	1	4	3	1	4	3	3	5	4	4	53	19	72	6	6	5	6	6
435	2012-11-06	2013-04-04	2012-10-16	66	1	21	149	1	2	2	1	20.4	28	26	2	1	2	3	0	3	5	5	4	1	2	2	2	5	6	4	4	1	4	1	1	4	7	7	7	7	7	41	35	76	5	5	4	7	7
437	2014-11-28	2015-03-06	2014-10-26	79	1	33	98	1	2	1	1	20.2	23.2	23	3	1	2	2	2	4	6	6	4	3	3	3	2	7	6	4	3	1	4	1	1	4	7	7	7	7	7	47	35	82	7	6	4	6	6
438	2017-07-13	2017-11-06	2017-06-13	83	1	30	116	1	2	2	1	20.4	22.9	26	3	1	2	2	2	4	6	6	5	3	3	2	3	5	5	3	3	1	4	1	1	4	4	4	4	4	4	44	20	64	7	7	7	7	7
441	2014-12-02	2015-02-18	2014-10-26	71	1	37	78	1	2	2	1	22.1	29.8	29	2	2	2	3	2	4	7	7	7	5	3	3	5	7	6	6	5	4	4	1	2	4	6	6	7	6	6	63	31	94	7	7	6	6	6
445	2015-09-08	2015-12-08	2015-08-25	42	1	14	91	1	2	2	1	20.3	36.8	27	3	1	3	3	2	4	8	5	5	3	4	4	4	5	5	4	4	1	4	1	1	4	5	5	5	4	4	49	23	72	7	7	7	7	7
448	2013-11-29	2014-01-24	2013-11-08	63	1	21	56	1	2	2	1	24.1	36.1	29	3	3	3	3	2	6	8	5	5	1	2	1	4	7	7	5	5	1	4	1	1	4	7	7	7	6	7	48	34	82	7	7	7	7	7
451	2016-08-23	2016-12-19	2016-07-23	57	1	31	118	1	2	1	1	22.5	39.7	27	2	1	3	3	3	3	9	6	5	1	3	2	4	6	7	5	5	1	4	1	1	4	7	7	7	7	6	50	34	84	7	7	7	7	7
468	2016-11-09	2017-01-07	2016-10-13	82	1	27	59	1	2	2	1	16.6	28.1	5	4	4	4	4	3	8	11	4	4	3	4	4	4	6	7	5	5	1	4	1	1	4	2	3	5	2	2	52	14	66	5	5	5	7	7
475	2013-09-09	2013-11-30	2013-08-12	83	1	28	82	1	2	2	1	20.9	22.6	10	3	1	4	4	4	4	12	4	2	3	3	3	4	4	4	5	5	1	4	1	4	4	2	2	5	1	2	43	12	55	6	7	5	7	7
493	2014-10-20	2014-12-24	2014-09-29	67	1	21	65	1	2	1	1	18.1	21.1	22	4	4	4	4	4	8	12	6	5	4	6	4	5	7	6	5	5	1	4	1	2	4	4	2	5	2	3	59	16	75	6	7	7	7	7
498	2013-10-18	2013-12-10	2013-08-28	74	1	51	53	1	2	1	1	18.8	34.8	24	4	4	4	4	4	8	12	5	4	4	5	5	6	6	6	6	6	1	5	1	5	4	6	5	5	5	5	60	26	86	7	7	7	7	7
502	2017-03-03	2017-04-23	2017-01-11	74	1	51	51	1	2	1	1	25.8	34.5	27	4	4	4	4	4	8	12	6	5	1	5	3	4	5	7	4	4	1	4	1	2	4	6	7	7	7	7	50	34	84	7	7	6	7	7
519	2014-08-06	2014-11-11	2014-07-10	72	1	27	97	1	2	1	1	16.4	17.3	18	5	5	4	4	4	10	12	5	5	1	6	6	4	3	3	4	4	1	4	1	3	4	5	5	4	4	5	47	23	70	7	7	7	7	7
520	2016-06-28	2016-08-27	2016-05-04	77	1	55	60	1	2	2	1	18.5	21.6	27	5	5	4	4	4	10	12	7	6	1	5	5	6	1	6	5	5	1	5	1	5	4	6	6	6	6	5	54	29	83	7	7	5	7	7
589	2019-08-27	2019-10-03	2019-08-07	91	1	20	37	1	2	2	1	23.1	31.1	28	5	5	5	5	5	10	15	6	4	3	4	4	4	4	5	5	5	1	4	1	4	4	6	6	6	6	6	50	30	80	6	6	6	7	7
610	2017-05-24	2017-10-20	2017-04-12	44	1	42	149	2	2	1	1	29.4	40.7	16	0	0	0	0	0	0	0	7	4	1	3	2	1	1	1	3	1	1	4	1	1	4	5	4	3	5	6	30	23	53	7	6	5	6	6
626	2015-04-02	2015-07-14	2015-03-08	62	1	25	103	2	2	2	1	25.9	42.4	21	0	0	1	1	1	0	3	6	4	3	3	2	4	3	3	4	4	1	4	1	2	4	4	4	6	2	3	42	19	61	6	7	4	7	7
628	2018-10-29	2019-04-24	2018-10-12	60	1	17	177	2	2	2	1	21.8	29.8	27	1	0	1	1	1	1	3	5	5	3	3	3	5	6	6	4	5	1	4	1	1	4	5	5	6	5	6	51	27	78	5	6	6	7	7
635	2016-10-13	2017-02-08	2016-09-27	55	1	16	118	2	2	1	1	26.9	36.7	30	1	1	2	3	0	2	5	5	5	3	2	2	5	7	7	4	5	1	4	1	1	4	7	7	7	7	7	51	35	86	7	7	7	7	7
640	2017-10-24	2018-04-21	2017-10-04	72	1	20	179	2	2	2	1	21.8	32.6	26	1	1	3	2	1	2	6	5	4	2	2	2	1	4	5	2	2	1	4	1	1	4	5	5	5	4	4	35	23	58	7	7	7	7	7
641	2016-06-30	2016-11-01	2016-05-30	54	1	31	124	2	2	2	1	24.9	21.9	29	3	4	2	2	2	7	6	6	5	1	4	2	2	7	6	3	3	1	4	1	1	4	6	5	5	5	7	45	28	73	7	7	7	7	7
650	2013-02-12	2013-06-08	2013-01-18	65	1	25	116	2	2	2	1	23.5	33.3	25	3	3	2	3	3	6	8	5	5	4	5	5	5	7	7	4	5	1	4	1	1	4	6	6	7	6	6	58	31	89	7	6	6	6	6
660	2014-09-17	2014-12-03	2014-09-01	60	1	16	77	2	2	2	1	23.2	41	28	4	4	4	3	4	8	11	7	6	2	4	4	4	4	4	4	4	1	4	1	1	4	6	5	7	6	6	49	30	79	7	7	7	7	7
664	2014-07-28	2014-10-17	2014-06-20	79	1	38	81	2	2	1	1	21.3	18.8	21	3	2	4	4	4	5	12	6	7	5	5	5	5	5	6	5	5	1	4	1	1	4	7	7	7	6	6	60	33	93	6	7	6	7	7
769	2018-11-12	2019-02-26	2018-10-21	74	2	22	106	1	1	1	2	19.2	5.8	17	4	4	4	4	4	8	12	1	2	1	2	2	4	1	2	4	4	1	4	1	2	4	4	5	4	4	4	29	21	50	5	7	5	7	7
793	2017-12-25	2018-04-21	2017-11-18	59	2	37	117	1	1	2	1	18.7	22.3	29	2	1	2	2	1	3	5	6	6	3	3	4	4	6	6	4	4	1	4	1	1	4	7	7	7	7	7	52	35	87	7	6	5	6	6
796	2014-09-16	2015-02-06	2014-07-25	47	2	53	143	1	1	2	1	19.9	17.9	24	1	1	2	2	2	2	6	6	5	6	5	5	4	6	7	5	1	1	4	1	4	4	5	5	6	5	5	56	26	82	7	7	7	7	7
799	2018-03-15	2018-07-06	2017-12-29	86	2	76	113	1	1	2	1	20.5	12.4	29	3	1	2	2	2	4	6	5	1	1	1	1	2	3	5	4	3	1	4	1	1	4	3	3	7	4	4	32	21	53	7	6	6	7	7
803	2013-03-12	2013-08-08	2013-01-18	73	2	53	149	1	1	2	1	21.6	16.3	21	0	0	3	3	2	0	8	5	4	3	2	3	3	5	4	4	4	1	4	1	1	4	4	5	4	5	4	43	22	65	6	6	3	5	5
813	2015-06-24	2015-11-11	2015-05-11	80	2	44	140	1	1	2	1	23.8	14.3	27	2	1	4	4	2	3	10	7	5	5	5	2	5	7	6	4	5	1	4	1	1	4	5	5	7	6	5	57	28	85	6	7	5	6	6
850	2016-01-13	2016-03-19	2015-12-24	83	2	20	66	1	1	2	1	20.6	18.2	30	4	5	4	4	4	9	12	6	5	4	7	7	5	6	7	5	5	1	4	1	2	4	7	7	7	7	7	63	35	98	7	7	7	7	7
868	2017-11-28	2018-03-17	2017-11-12	69	2	16	109	1	1	2	1	17.5	20.2	30	4	5	4	5	5	9	14	5	6	4	5	5	4	4	6	5	4	1	4	3	1	4	7	7	7	6	6	56	33	89	7	7	7	7	7
874	2017-01-30	2017-03-27	2016-12-19	91	2	42	56	1	1	1	1	22.4	13.1	18	5	5	5	5	5	10	15	6	5	1	5	5	5	6	6	5	5	1	5	5	5	4	6	7	5	4	5	60	27	87	6	6	5	6	6
879	2017-12-07	2018-01-11	2017-11-06	79	2	31	35	1	1	2	1	18.8	19.6	28	5	5	5	5	5	10	15	5	5	1	5	5	5	6	6	5	5	1	4	1	1	4	6	7	5	5	5	54	28	82	7	7	7	7	7
938	2018-10-30	2019-02-04	2018-10-16	70	2	14	97	2	1	2	1	16.8	17.2	30	1	0	2	2	3	1	7	7	6	1	3	2	2	3	4	3	3	1	4	1	1	4	7	7	6	6	7	40	33	73	7	7	6	7	7
953	2014-12-02	2015-03-07	2014-10-27	47	2	36	95	2	1	2	1	22.2	27.1	30	4	4	3	3	3	8	9	7	7	3	4	4	4	7	7	4	4	1	4	1	2	4	7	7	7	7	7	57	35	92	7	7	6	7	7
962	2017-04-28	2017-09-04	2017-03-14	75	2	45	129	2	1	2	1	25.8	19.9	26	1	1	4	4	4	2	12	7	4	2	3	3	4	6	6	4	5	3	4	1	2	4	6	6	5	5	6	52	28	80	7	7	7	7	7
1063	2014-09-26	2014-12-26	2014-09-07	80	2	19	91	1	2	2	1	20.2	16.8	25	5	4	3	3	4	9	10	7	5	7	5	5	7	2	5	5	6	5	4	2	4	4	5	5	6	6	5	65	27	92	7	7	6	7	7
1083	2016-04-14	2016-06-21	2016-03-28	78	2	17	68	1	2	2	1	17.5	15.3	25	4	4	4	4	4	8	12	6	6	3	6	5	5	6	6	5	5	1	4	1	3	4	6	6	7	5	6	59	30	89	7	7	7	7	7
1110	2014-07-14	2014-10-31	2014-05-28	78	2	47	109	1	2	2	1	26.1	17.1	15	4	4	4	5	5	8	14	6	4	1	4	4	5	7	7	5	5	1	5	1	5	4	4	4	5	3	4	55	20	75	7	7	6	7	7
1114	2013-02-20	2013-05-09	2013-01-11	71	2	40	78	1	2	2	1	24.5	26.6	21	4	4	5	5	5	8	15	6	5	4	5	5	5	7	7	4	5	1	4	1	4	4	5	5	5	5	5	59	25	84	7	7	7	7	7
1116	2020-01-22	2020-03-31	2020-01-04	83	2	18	69	1	2	2	1	22.8	16.3	25	4	4	5	5	5	8	15	6	5	5	5	5	5	7	6	5	5	1	4	5	4	4	6	5	6	6	5	64	28	92	7	7	6	7	6
1125	2015-02-05	2015-03-30	2015-01-07	87	2	29	53	1	2	2	1	24.3	16.2	29	4	5	5	5	5	9	15	7	7	4	4	4	5	7	7	6	6	1	4	1	4	4	5	5	5	5	5	63	25	88	7	7	6	7	7
1138	2019-11-29	2019-12-24	2019-11-15	78	2	14	25	1	2	2	1	18.3	18	27	5	5	5	5	5	10	15	7	6	3	5	5	6	7	7	5	5	1	5	1	5	4	3	4	4	2	2	63	15	78	7	7	6	7	6
1166	2015-11-25	2016-04-20	2015-11-10	66	2	15	147	2	2	2	1	17.5	22	27	1	1	1	1	1	2	3	5	4	3	3	2	2	7	6	4	3	1	4	1	1	4	7	5	7	7	7	45	33	78	6	6	5	6	6
1173	2017-07-21	2017-10-21	2017-05-31	50	2	51	92	2	2	2	1	18.6	23.7	28	0	0	2	2	2	0	6	5	7	4	4	4	4	5	5	5	5	1	4	1	1	4	5	6	6	5	4	54	26	80	7	7	6	7	6
1174	2014-02-03	2014-06-28	2013-12-17	53	2	48	145	2	2	2	1	18.9	20	27	0	1	3	2	1	1	6	6	5	3	2	2	2	7	6	3	3	1	4	1	1	4	7	6	6	6	6	45	31	76	6	6	6	6	6
1176	2014-10-20	2015-01-06	2014-09-24	73	2	26	78	2	2	2	1	21.5	13.7	27	3	1	2	2	2	4	6	7	6	2	2	2	3	2	6	3	3	1	4	1	1	4	7	6	7	6	7	42	33	75	7	7	4	6	6
1181	2018-09-03	2018-11-10	2018-08-13	65	2	21	68	2	2	2	1	20.8	19.9	27	4	4	3	3	3	8	9	7	6	4	5	4	5	6	6	4	4	1	4	1	1	4	6	6	6	6	6	57	30	87	7	6	6	7	7
1183	2018-01-18	2018-04-25	2017-12-20	25	2	29	97	2	2	1	1	20.1	25.5	29	3	3	4	3	3	6	10	6	4	1	5	4	4	7	7	4	4	1	4	1	1	4	6	5	7	5	5	52	28	80	7	6	7	7	7
1198	2017-11-21	2018-03-31	2017-11-06	75	2	15	130	2	2	1	1	24.2	17.6	22	4	4	4	4	4	8	12	5	4	4	4	4	4	4	4	4	5	1	4	1	1	4	4	4	5	4	4	48	21	69	7	7	6	7	7
1204	2019-04-26	2019-07-16	2019-03-21	70	2	36	81	2	2	2	1	20.3	17.2	28	4	4	4	4	4	8	12	6	6	4	5	2	2	1	3	2	2	1	4	1	1	4	7	7	7	7	7	39	35	74	7	7	7	7	7
17	2014-12-26	2015-04-04	2014-11-27	80	1	29	99	1	1	1	2	19.5	23	24	2	1	2	2	2	3	6	5	4	3	3	2	2	4	5	3	3	1	5	1	1	5	5	5	5	3	5	41	23	64	5	5	3	3	3
33	2018-10-23	2019-02-22	2018-09-28	86	1	25	122	1	1	2	2	19.8	25.2	19	5	5	5	5	5	10	15	7	7	3	5	5	5	7	7	5	5	1	5	1	2	5	5	5	6	5	6	63	27	90	7	6	7	7	7
59	2014-03-24	2014-08-01	2014-02-07	36	1	45	130	1	1	2	1	23.5	41.3	30	1	0	2	1	0	1	3	7	4	3	2	2	3	7	7	4	4	1	5	1	1	5	4	4	5	5	5	50	23	73	7	7	6	7	7
86	2014-06-23	2014-10-09	2014-05-11	56	1	43	108	1	1	2	1	25.1	29.7	24	1	1	3	3	3	2	9	7	7	2	2	2	4	6	6	5	4	1	5	1	1	5	6	6	7	6	5	52	30	82	7	7	7	7	7
108	2015-03-20	2015-05-08	2015-01-31	80	1	48	49	1	1	2	1	21.9	33	30	4	2	4	4	3	6	11	6	6	4	4	4	5	6	6	5	5	1	5	1	1	5	6	6	5	5	5	58	27	85	7	6	5	6	6
118	2012-08-31	2012-12-03	2012-07-06	67	1	56	94	1	1	2	1	20.5	33.5	21	2	1	4	4	4	3	12	5	3	4	4	4	5	1	2	5	5	1	5	1	1	5	3	4	3	2	4	45	16	61	6	5	4	5	5
122	2013-01-07	2013-04-07	2012-11-15	76	1	53	90	1	1	2	1	19.5	20.8	24	4	1	4	4	4	5	12	5	5	4	4	4	4	5	5	4	4	3	5	1	1	5	6	6	7	4	4	53	27	80	6	6	5	6	6
134	2016-12-06	2017-02-06	2016-11-14	71	1	22	62	1	1	2	1	25.8	36	29	4	3	4	4	4	7	12	7	7	5	5	5	5	7	6	5	5	4	5	1	3	5	7	7	7	5	5	67	31	98	7	7	7	7	7
139	2016-06-23	2016-09-29	2016-05-26	83	1	28	98	1	1	2	1	18.7	24.8	18	4	4	4	4	4	8	12	5	3	1	5	5	5	3	3	5	5	1	5	1	3	5	4	6	4	5	4	47	23	70	5	4	5	6	6
143	2013-05-02	2013-07-30	2013-04-02	78	1	30	89	1	1	2	1	23.2	25	24	4	4	4	4	4	8	12	6	5	3	5	3	4	6	6	4	4	1	5	1	1	5	6	6	5	5	5	53	27	80	7	7	7	7	7
149	2016-08-12	2016-12-26	2016-06-06	68	1	67	136	1	1	1	1	21.7	36.1	29	4	4	4	4	4	8	12	1	3	3	7	5	4	7	6	4	4	1	5	1	1	5	5	5	7	5	5	51	27	78	1	7	5	7	7
165	2013-10-25	2013-12-19	2013-09-27	78	1	28	55	1	1	1	1	21.4	38.4	26	4	5	4	4	4	9	12	7	7	4	4	4	4	7	7	4	4	1	5	1	2	5	6	7	7	6	6	59	32	91	7	7	6	6	6
212	2014-10-28	2015-01-18	2014-09-15	83	1	43	82	1	1	1	1	21.6	29	26	4	4	5	5	5	8	15	5	4	3	5	4	3	3	7	4	4	1	5	1	1	5	5	5	5	5	5	49	25	74	7	7	7	7	7
213	2015-10-28	2015-12-17	2015-10-28	76	1	0	50	1	1	2	1	20.8	24.4	27	4	4	5	5	5	8	15	7	7	3	6	6	6	7	2	5	5	4	5	4	5	5	5	5	6	5	5	67	26	93	7	7	7	7	7
270	2013-01-30	2013-06-27	2012-12-18	59	1	43	148	2	1	2	1	24.1	31.9	29	0	0	0	0	0	0	0	6	5	4	5	4	3	7	7	4	3	1	5	1	1	5	5	5	6	4	5	55	25	80	7	7	6	7	7
295	2016-12-16	2017-04-05	2016-11-09	62	1	37	110	2	1	2	1	25.1	29	29	1	0	2	2	1	1	5	6	5	3	3	3	1	2	1	3	1	1	5	1	1	5	7	7	7	7	7	35	35	70	6	7	6	7	7
298	2015-09-11	2015-12-09	2015-08-10	40	1	32	89	2	1	2	1	23.7	38.2	29	1	1	2	2	1	2	5	7	6	1	3	3	4	5	5	3	3	1	5	1	1	5	7	7	7	7	7	47	35	82	7	7	6	7	7
304	2019-02-01	2019-05-11	2018-12-20	57	1	43	99	2	1	2	1	20.3	37	29	3	2	3	3	1	5	7	7	5	4	3	3	5	6	6	5	5	4	5	1	3	5	5	5	5	5	5	59	25	84	7	6	7	7	7
305	2019-03-12	2019-08-31	2019-02-12	65	1	28	172	2	1	1	1	23.1	38.9	27	3	4	2	4	1	7	7	5	6	3	3	2	2	7	7	4	4	1	5	1	1	5	5	5	6	5	5	50	26	76	7	7	6	7	7
312	2013-10-03	2014-03-29	2013-08-19	78	1	45	177	2	1	2	1	18.7	17	22	4	4	3	3	3	8	9	6	7	5	5	5	5	1	5	5	5	1	5	1	1	5	5	5	7	5	6	56	28	84	7	7	4	7	7
322	2017-10-16	2018-01-25	2017-09-29	64	1	17	101	2	1	2	1	19	40.3	30	4	4	3	4	4	8	11	5	4	3	4	2	4	5	6	4	4	1	5	1	1	5	7	7	7	6	6	48	33	81	6	7	7	7	7
323	2015-03-16	2015-04-27	2015-03-15	43	1	1	42	2	1	1	1	23.7	44	30	4	4	4	4	3	8	11	7	7	7	6	6	5	7	7	5	5	5	5	2	2	5	7	7	7	7	6	74	34	108	7	7	7	7	7
335	2015-11-13	2016-01-28	2015-09-16	62	1	58	76	2	1	1	1	22.5	25.9	25	3	4	4	4	4	7	12	7	5	4	5	5	5	7	6	5	5	1	5	1	5	5	5	6	5	4	5	61	25	86	7	7	7	7	7
340	2017-04-13	2017-05-22	2017-03-07	79	1	37	39	2	1	2	1	21.5	29.4	18	4	4	4	4	4	8	12	5	5	2	2	2	5	2	2	5	5	3	5	1	5	5	4	4	3	4	1	44	16	60	7	7	6	6	7
347	2014-08-29	2014-10-14	2014-08-07	78	1	22	46	2	1	2	1	22.1	23	28	4	4	4	4	4	8	12	7	6	5	6	5	5	2	7	5	5	1	5	1	1	5	6	7	7	6	6	60	32	92	7	7	6	7	7
349	2013-09-06	2013-11-15	2013-08-13	70	1	24	70	2	1	2	1	20.2	29.7	28	4	4	4	4	4	8	12	5	3	3	6	6	5	7	7	5	5	1	5	1	2	5	6	7	7	7	6	59	33	92	7	7	7	7	7
372	2019-08-08	2019-09-20	2019-07-13	42	1	26	43	2	1	2	1	33.7	40.2	27	5	4	4	5	5	9	14	6	7	4	7	3	4	6	7	4	4	2	5	1	2	5	7	7	7	6	6	60	33	93	7	7	7	7	7
375	2013-10-30	2014-01-06	2013-10-17	53	1	13	68	2	1	2	1	22.4	22.8	26	4	1	5	5	5	5	15	7	5	4	2	5	6	7	7	6	6	1	5	2	5	5	5	6	6	5	5	63	27	90	7	7	7	7	7
389	2016-05-02	2016-05-27	2016-04-14	68	1	18	25	2	1	2	1	21.8	25.2	29	5	5	5	5	5	10	15	6	6	6	5	5	6	6	6	6	6	1	5	5	2	5	5	6	6	5	5	69	27	96	7	6	6	5	5
392	2012-11-01	2012-12-03	2012-10-13	47	1	19	32	2	1	2	1	20.1	32.8	30	5	5	5	5	5	10	15	7	7	6	6	6	6	7	7	6	6	1	5	5	5	5	7	7	7	7	7	75	35	110	7	7	6	7	7
413	2016-01-06	2016-04-20	2015-12-16	75	1	21	105	1	2	1	2	16.4	24.9	7	3	1	4	4	4	4	12	4	2	2	2	2	1	1	1	5	5	1	5	1	2	5	2	1	4	1	1	32	9	41	6	6	5	5	5
415	2012-12-04	2013-02-05	2012-10-22	78	1	43	63	1	2	2	2	25.9	25.8	12	4	5	4	4	5	9	13	6	5	4	5	5	4	1	1	4	4	1	5	1	1	5	4	5	3	3	2	46	17	63	7	6	6	7	7
421	2014-12-26	2015-03-08	2014-12-07	69	1	19	72	1	2	1	1	19.9	31.7	30	5	5	0	0	0	10	0	7	6	5	5	4	4	5	6	4	4	1	5	1	2	5	6	6	6	5	6	57	29	86	7	7	6	7	7
423	2014-04-02	2014-06-28	2014-03-17	72	1	16	87	1	2	2	1	21.1	22.5	29	0	0	0	1	0	0	1	6	5	2	2	2	2	7	7	3	2	1	5	1	1	5	7	6	7	6	6	45	32	77	6	6	4	6	6
433	2015-11-25	2016-03-30	2015-10-31	41	1	25	126	1	2	2	1	21.7	35.9	30	1	0	1	3	1	1	5	4	4	1	5	5	6	7	7	5	5	1	5	1	1	5	7	6	7	7	7	56	34	90	7	6	6	6	6
447	2017-10-02	2018-01-29	2017-09-14	82	1	18	119	1	2	2	1	22.2	20.7	24	3	3	3	3	2	6	8	4	3	2	2	2	3	5	5	4	4	1	5	1	1	5	6	6	6	5	5	41	28	69	5	6	5	7	7
456	2016-01-12	2016-06-08	2015-12-12	37	1	31	148	1	2	2	1	20.2	30.8	29	3	1	4	4	1	4	9	7	6	3	3	3	5	7	7	6	5	1	5	1	2	5	7	7	7	7	7	59	35	94	7	7	7	7	7
463	2017-03-08	2017-05-26	2017-01-31	88	1	36	79	1	2	2	1	20.1	28.5	26	4	4	4	4	2	8	10	6	4	4	4	4	3	1	6	6	6	4	5	1	4	5	7	6	6	5	3	54	27	81	7	7	6	7	7
471	2019-05-17	2019-08-16	2019-04-30	82	1	17	91	1	2	2	1	21.2	21.7	29	4	4	4	4	3	8	11	5	6	4	5	5	5	6	6	5	5	1	5	1	1	5	6	6	6	6	6	59	30	89	7	7	6	7	7
486	2016-06-29	2016-10-24	2016-05-23	79	1	37	117	1	2	2	1	22.3	22	26	4	3	4	4	4	7	12	6	5	2	3	3	6	7	6	6	6	1	5	1	1	5	6	5	5	4	5	57	25	82	6	6	6	7	7
514	2013-11-06	2013-12-21	2013-10-17	78	1	20	45	1	2	2	1	22.5	29.3	27	5	4	4	4	4	9	12	7	7	1	5	5	5	5	5	6	6	1	5	1	4	5	6	6	6	6	6	59	30	89	7	7	7	7	7
523	2016-04-22	2016-06-26	2016-03-15	82	1	38	65	1	2	2	1	16.6	21.4	30	4	3	4	5	4	7	13	5	5	3	5	6	6	5	4	5	5	3	5	1	4	5	5	5	6	6	6	58	28	86	7	7	6	7	7
547	2013-07-02	2013-10-02	2013-06-16	82	1	16	92	1	2	2	1	22.7	29.8	14	5	5	5	5	4	10	14	5	5	4	5	4	5	3	6	5	5	4	5	1	4	5	5	4	5	4	3	57	21	78	7	7	7	7	7
560	2017-11-27	2018-01-17	2017-11-15	80	1	12	51	1	2	2	1	26.4	28.4	27	4	4	5	5	5	8	15	6	6	3	6	5	5	6	6	6	6	1	5	1	1	5	6	6	6	6	6	62	30	92	7	7	6	7	7
573	2012-11-20	2012-12-25	2012-10-11	83	1	40	35	1	2	2	1	19.7	16.7	11	5	5	5	5	5	10	15	7	5	3	4	4	5	2	7	5	5	4	5	2	2	5	4	5	6	3	3	58	21	79	7	6	5	5	5
604	2013-11-25	2014-04-25	2013-09-26	74	1	60	151	2	2	1	2	16.8	27.2	25	3	3	3	3	3	6	9	6	5	5	5	3	4	6	6	4	4	1	5	1	1	5	6	6	6	6	6	55	30	85	7	7	5	7	7
612	2013-10-31	2014-03-29	2013-10-08	66	1	23	149	2	2	2	1	21.4	36.7	23	0	0	0	0	0	0	0	5	4	3	3	3	2	5	5	4	4	1	5	1	1	5	6	6	6	5	5	45	28	73	6	6	4	7	7
624	2014-04-14	2014-09-30	2014-03-13	37	1	32	169	2	2	2	1	28.3	34.1	29	1	0	1	1	0	1	2	5	4	1	2	1	3	7	7	3	3	1	5	1	1	5	6	5	6	6	6	43	29	72	7	7	6	7	7
627	2012-09-28	2013-01-17	2012-09-04	51	1	24	111	2	2	2	1	24.2	43.7	30	0	0	1	2	0	0	3	6	5	3	2	2	5	7	6	4	4	1	5	1	1	5	4	4	5	4	6	51	23	74	7	6	5	7	6
630	2013-06-18	2013-10-26	2013-05-22	70	1	27	130	2	2	2	1	21.3	34.5	13	0	0	3	2	0	0	5	4	3	2	2	2	1	1	3	3	1	1	5	1	1	5	4	4	2	2	4	29	16	45	6	7	4	7	7
634	2017-02-21	2017-07-20	2017-01-06	62	1	46	149	2	2	1	1	23.9	43.2	22	1	1	2	2	1	2	5	5	4	2	2	2	2	5	5	3	3	1	5	1	1	5	4	4	5	3	4	40	20	60	7	7	5	6	6
649	2017-07-11	2017-11-28	2017-06-08	56	1	33	140	2	2	2	1	21.8	36	29	3	2	3	3	2	5	8	5	3	1	3	3	3	7	6	4	4	1	5	1	1	5	6	7	7	6	6	46	32	78	7	7	7	7	7
651	2019-07-29	2020-01-08	2019-06-20	56	1	39	163	2	2	1	1	19.7	35.2	29	4	4	3	3	2	8	8	6	6	4	4	4	4	7	7	4	4	4	5	1	1	5	7	6	6	6	6	60	31	91	7	7	6	7	7
653	2019-09-10	2019-11-09	2019-08-04	55	1	37	60	2	2	2	1	20.5	42	24	2	0	3	3	3	2	9	6	7	3	3	4	4	7	7	4	4	1	5	1	2	5	4	4	6	4	6	56	24	80	7	7	6	7	7
655	2016-04-04	2016-07-28	2016-02-07	43	1	57	115	2	2	1	1	21.9	35.9	27	3	1	4	4	2	4	10	5	5	1	4	4	4	7	6	5	5	1	5	1	1	5	6	6	5	5	5	53	27	80	7	7	6	7	7
666	2013-07-08	2013-10-05	2013-06-01	78	1	37	89	2	2	1	1	22.6	12	15	4	2	4	4	4	6	12	5	6	3	4	4	5	7	6	5	5	1	5	1	1	5	5	4	7	5	4	57	25	82	7	6	6	7	6
667	2017-09-12	2017-12-21	2017-08-20	65	1	23	100	2	2	2	1	19.3	15.4	25	4	3	4	4	4	7	12	5	5	4	5	4	5	3	5	5	5	1	5	1	5	5	4	4	5	4	4	53	21	74	7	7	6	6	6
672	2013-04-19	2013-06-17	2013-03-21	67	1	29	59	2	2	2	1	29.4	33.8	24	4	4	4	4	4	8	12	6	6	3	5	4	3	3	3	4	4	1	5	1	2	5	4	4	4	4	4	48	20	68	7	7	7	7	7
674	2020-01-14	2020-03-30	2019-12-19	64	1	26	76	2	2	2	1	23.1	35	26	4	4	4	4	4	8	12	5	4	3	2	2	5	7	7	5	5	1	5	1	2	5	5	4	5	5	4	52	23	75	7	7	7	7	7
679	2014-03-28	2014-06-10	2014-02-25	45	1	31	74	2	2	1	1	24.4	45.1	30	4	4	4	4	4	8	12	4	5	3	3	3	5	5	5	5	5	1	5	1	1	5	7	7	6	6	5	50	31	81	7	7	7	7	7
681	2012-12-25	2013-02-27	2012-11-29	72	1	26	64	2	2	2	1	25.4	35.9	19	5	4	4	4	4	9	12	6	4	2	4	4	6	6	6	6	6	1	5	1	4	5	4	3	7	5	3	57	22	79	7	7	7	7	7
697	2015-07-30	2015-12-07	2015-06-22	73	1	38	130	2	2	1	1	25.9	37.8	25	5	4	5	4	5	9	14	6	6	6	5	5	5	6	6	5	5	1	5	1	3	5	7	7	7	6	6	62	33	95	7	7	6	7	7
749	2018-06-18	2018-12-28	2018-05-02	49	2	47	193	1	1	1	2	20.4	8.8	27	0	0	0	1	1	0	2	5	4	2	2	2	2	7	6	2	2	1	5	1	1	5	5	5	6	4	4	41	24	65	7	7	3	6	6
772	2018-04-27	2018-06-06	2018-03-31	84	2	27	40	1	1	2	2	17.8	16.4	29	4	4	4	4	4	8	12	7	5	4	5	4	5	7	7	5	5	1	5	1	1	5	5	6	6	5	5	61	27	88	7	7	4	7	7
780	2013-01-18	2013-06-15	2012-11-22	58	2	57	148	1	1	2	1	19.4	15	23	0	0	0	0	0	0	0	5	6	3	3	2	2	5	6	6	4	1	5	1	1	5	6	6	7	5	5	49	29	78	6	6	4	6	6
792	2016-06-08	2016-10-01	2016-05-09	79	2	30	115	1	1	2	1	21.6	15.9	27	2	1	2	3	0	3	5	6	5	4	3	3	5	6	6	4	4	1	5	1	1	5	5	6	7	5	6	53	29	82	7	7	6	7	7
794	2016-07-13	2016-10-18	2016-06-07	78	2	36	97	1	1	2	1	24	19	25	0	0	2	3	1	0	6	7	5	3	2	2	3	7	7	3	3	1	5	1	1	5	6	6	7	5	6	49	30	79	5	6	3	5	5
800	2015-12-25	2016-03-06	2015-12-06	63	2	19	72	1	1	2	1	25.8	24.4	29	2	1	2	3	2	3	7	5	5	3	3	3	4	6	6	5	4	1	5	1	1	5	6	6	6	6	6	51	30	81	6	7	6	6	7
816	2012-09-19	2013-01-19	2012-08-21	70	2	29	122	1	1	1	1	19.7	24	28	1	0	3	4	4	1	11	6	6	4	5	5	5	6	6	6	5	1	5	1	1	5	6	6	6	6	6	61	30	91	7	7	4	7	7
830	2016-03-25	2016-05-07	2016-02-05	85	2	49	43	1	1	2	1	16.4	12.3	22	4	3	4	4	4	7	12	5	5	3	3	3	3	4	4	3	3	1	5	1	1	5	6	6	6	6	6	43	30	73	7	5	4	6	5
840	2013-08-07	2013-11-13	2013-07-18	84	2	20	98	1	1	2	1	17.8	13.3	24	4	4	4	4	4	8	12	7	5	5	5	5	6	7	6	5	5	1	5	1	1	5	5	5	6	5	5	63	26	89	7	7	5	7	7
845	2017-06-22	2017-08-03	2017-05-21	75	2	32	42	1	1	2	1	22	20.9	29	4	4	4	4	4	8	12	7	7	5	6	6	7	7	6	5	7	1	5	1	5	5	6	6	6	6	5	70	29	99	7	7	7	7	7
848	2017-03-23	2017-07-22	2017-01-31	75	2	51	121	1	1	1	1	18.8	20	19	5	4	4	4	4	9	12	6	5	3	4	4	5	6	6	5	5	4	5	1	3	5	5	5	7	5	4	59	26	85	7	6	6	7	7
851	2016-11-28	2017-01-07	2016-10-26	86	2	33	40	1	1	1	1	15.8	13.2	16	5	5	4	4	4	10	12	7	7	6	6	6	5	7	7	5	5	1	5	1	5	5	6	6	6	5	5	68	28	96	7	7	6	7	7
857	2016-12-08	2017-01-12	2016-11-22	66	2	16	35	1	1	2	1	20.4	17.1	29	4	4	4	5	4	8	13	7	5	4	4	4	4	6	6	5	5	1	5	1	1	5	5	5	6	5	5	57	26	83	7	7	7	7	7
867	2014-07-01	2014-08-23	2014-05-24	79	2	38	53	1	1	2	1	20.4	20.9	25	4	4	5	5	4	8	14	7	7	5	6	6	5	6	6	5	5	5	5	1	2	5	5	4	5	3	3	69	20	89	7	7	6	6	6
880	2012-10-10	2012-11-16	2012-09-19	77	2	21	37	1	1	2	1	24.8	15.9	29	5	5	5	5	5	10	15	6	5	5	5	5	5	3	3	5	5	5	5	5	5	5	5	5	5	4	3	62	22	84	6	7	5	7	7
911	2017-05-19	2017-09-10	2017-03-17	82	2	63	114	2	1	2	2	28.3	11.7	30	4	3	4	4	4	7	12	5	4	3	5	5	4	5	6	4	4	1	5	1	2	5	6	6	6	5	6	52	29	81	6	6	3	6	6
932	2018-12-17	2019-05-24	2018-11-23	63	2	24	158	2	1	2	1	19.1	22.8	30	2	1	1	2	0	3	3	5	4	2	2	2	2	5	5	2	2	1	5	1	1	5	6	7	6	5	4	38	28	66	7	7	6	6	6
939	2013-03-18	2013-06-06	2013-02-10	66	2	36	80	2	1	2	1	23.5	23.7	27	2	1	2	3	2	3	7	7	5	4	3	4	4	6	7	3	3	1	5	1	1	5	7	7	7	6	7	53	34	87	7	6	5	6	6
943	2018-12-25	2019-03-12	2018-12-01	46	2	24	77	2	1	2	1	30.5	25.7	30	3	1	3	3	2	4	8	7	6	3	3	3	2	6	6	4	4	1	5	1	1	5	7	7	7	6	7	51	34	85	7	7	6	7	7
964	2013-12-10	2014-01-19	2013-11-05	59	2	35	40	2	1	2	1	29.8	20.1	26	3	3	4	4	4	6	12	7	7	5	7	7	5	7	7	5	5	1	5	1	1	5	7	7	7	7	7	69	35	104	7	7	7	7	7
968	2019-11-19	2020-01-31	2019-10-25	65	2	25	73	2	1	1	1	21.1	23.4	29	3	4	4	4	4	7	12	7	5	4	5	5	5	6	6	5	5	1	5	1	2	5	5	6	7	6	7	60	31	91	7	7	6	7	7
971	2018-01-22	2018-04-17	2017-12-27	76	2	26	85	2	1	2	1	20.4	11.8	24	4	4	4	4	4	8	12	7	7	4	5	4	5	6	6	5	5	1	5	1	1	5	6	6	6	4	6	61	28	89	7	7	6	7	7
975	2013-03-01	2013-05-11	2013-02-04	59	2	25	71	2	1	2	1	23.5	11.3	26	4	4	4	4	4	8	12	5	3	3	4	3	5	7	6	5	5	1	5	1	2	5	5	5	7	5	5	53	27	80	7	6	6	7	7
978	2015-07-15	2015-10-17	2015-06-19	45	2	26	94	2	1	2	1	21	22	28	4	4	4	4	4	8	12	5	5	3	4	4	5	4	5	5	5	1	5	1	4	5	5	5	6	4	4	52	24	76	7	7	7	7	7
980	2017-04-28	2017-06-07	2017-03-20	50	2	39	40	2	1	2	1	24.4	21	30	4	4	4	4	4	8	12	7	6	4	4	4	5	6	6	5	5	1	5	1	4	5	7	7	7	7	7	59	35	94	7	6	6	6	6
985	2015-01-05	2015-05-10	2014-11-23	65	2	43	125	2	1	2	1	20.4	16	22	4	4	5	4	4	8	13	7	6	5	5	5	6	6	6	6	6	3	5	1	5	5	6	4	5	4	4	67	23	90	7	7	7	7	7
993	2016-10-17	2016-11-27	2016-09-21	66	2	26	41	2	1	1	1	29.4	23.7	30	5	4	5	5	5	9	15	7	7	1	7	7	5	7	7	5	6	5	5	5	5	5	7	7	7	6	7	74	34	108	7	7	6	7	7
1029	2013-10-10	2014-02-07	2013-09-06	92	2	34	120	1	2	1	2	16.1	6.1	23	4	5	4	4	4	9	12	5	5	2	5	5	5	6	6	5	5	1	5	1	4	5	6	2	6	5	5	56	24	80	7	7	2	7	7
1031	2017-05-19	2017-08-09	2017-04-19	90	2	30	82	1	2	1	2	16.4	11.5	12	5	4	4	5	5	9	14	5	5	5	2	2	3	2	3	4	3	1	5	1	4	5	3	3	5	3	3	41	17	58	6	6	5	6	6
1038	2013-05-30	2013-09-04	2013-04-24	63	2	36	97	1	2	2	1	24.7	17.1	29	0	0	1	1	0	0	2	5	2	2	3	2	5	7	6	5	5	1	5	1	1	5	6	5	6	6	5	49	28	77	7	6	6	7	7
1050	2014-06-11	2014-11-07	2014-05-18	73	2	24	149	1	2	2	1	21.1	26.4	26	1	1	3	3	1	2	7	7	5	2	2	2	3	7	7	4	4	1	5	1	1	5	7	7	7	7	7	50	35	85	7	6	5	7	7
1057	2015-03-09	2015-06-13	2015-02-04	77	2	33	96	1	2	1	1	20.3	16.1	27	2	1	3	3	3	3	9	6	6	5	4	4	4	6	6	5	5	5	5	1	1	5	6	6	6	6	6	62	30	92	7	7	6	7	7
1062	2015-11-06	2016-03-12	2015-11-06	82	2	0	127	1	2	2	1	24.3	18.2	27	2	1	4	3	3	3	10	6	5	4	4	4	5	4	5	5	5	1	5	1	1	5	7	7	7	7	6	54	34	88	7	6	4	6	6
1067	2019-07-29	2019-10-05	2019-07-02	78	2	27	68	1	2	1	1	21.8	20	28	4	4	4	3	4	8	11	6	7	5	5	5	5	5	5	5	5	1	5	1	5	5	5	5	6	4	4	60	24	84	7	7	6	7	7
1087	2013-09-18	2013-12-07	2013-08-13	73	2	36	80	1	2	1	1	18.6	14.4	27	4	4	4	4	4	8	12	7	5	4	5	5	6	5	7	5	5	5	5	1	2	5	7	7	6	6	6	65	32	97	7	7	7	7	7
1094	2019-12-10	2020-02-05	2019-11-16	69	2	24	57	1	2	2	1	23.6	20	30	4	4	4	4	4	8	12	6	5	4	4	4	5	7	7	5	5	1	5	1	2	5	6	6	6	5	6	59	29	88	7	7	7	7	7
1104	2015-02-25	2015-05-14	2015-01-27	82	2	29	78	1	2	2	1	17.9	17.3	26	4	4	5	5	3	8	13	7	7	5	7	5	5	7	6	5	5	5	5	1	1	5	6	6	7	7	6	70	32	102	7	7	6	7	7
1105	2013-03-27	2013-05-30	2013-02-12	83	2	43	64	1	2	1	1	16.4	17	19	4	5	4	4	5	9	13	6	5	3	5	3	4	4	6	5	4	1	5	1	1	5	4	5	6	4	4	52	23	75	6	6	5	6	6
1106	2018-06-11	2018-09-01	2018-05-18	76	2	24	82	1	2	2	1	20.7	19.2	25	2	0	5	5	4	2	14	5	5	3	3	3	5	6	6	5	5	1	5	1	1	5	5	5	6	5	5	53	26	79	7	7	6	6	6
1115	2014-12-05	2015-04-04	2014-10-20	55	2	46	120	1	2	1	1	26.3	12.2	23	4	4	5	5	5	8	15	5	6	3	6	6	6	7	7	6	6	1	5	1	1	5	5	5	7	5	5	65	27	92	6	6	5	6	6
1124	2018-03-16	2018-06-09	2018-03-03	84	2	13	85	1	2	2	1	19.9	15.6	29	5	4	5	5	5	9	15	6	7	3	5	4	5	6	6	5	5	1	5	1	1	5	6	6	7	6	7	59	32	91	7	7	5	7	7
1167	2018-07-19	2018-09-03	2018-06-22	41	2	27	46	2	2	2	1	32	25.7	30	2	0	2	2	0	2	4	6	6	3	4	2	5	5	5	4	4	1	5	1	2	5	5	5	5	4	5	51	24	75	6	6	4	6	6
1170	2017-04-21	2017-09-11	2017-03-26	64	2	26	143	2	2	2	1	18.3	16.5	17	1	1	2	2	1	2	5	6	6	2	3	3	5	7	6	5	5	1	5	1	1	5	5	5	6	4	6	55	26	81	7	7	6	7	7
1184	2018-01-23	2018-04-25	2018-01-02	56	2	21	92	2	2	1	1	20.3	11	24	2	1	4	4	3	3	11	5	4	3	4	4	4	6	6	4	4	1	5	1	1	5	5	5	6	4	3	51	23	74	6	6	6	7	7
1185	2016-03-23	2016-07-14	2016-02-09	75	2	43	113	2	2	2	1	19.4	11.5	26	3	3	4	4	3	6	11	6	4	1	5	5	5	5	5	5	5	1	5	1	1	5	7	7	7	7	7	53	35	88	7	7	6	7	7
1196	2017-06-06	2017-09-14	2017-05-07	66	2	30	100	2	2	2	1	17.6	18.4	17	4	4	4	4	4	8	12	7	6	4	5	5	5	6	6	5	5	1	5	5	3	5	7	5	7	5	6	65	30	95	7	7	7	7	7
1203	2013-01-17	2013-03-09	2012-12-31	74	2	17	51	2	2	2	1	26.4	10	28	4	4	4	4	4	8	12	6	6	5	5	5	6	6	6	5	5	1	5	1	1	5	6	6	7	6	6	62	31	93	7	6	5	7	7
1207	2015-04-01	2015-04-12	2015-02-18	28	2	42	11	2	2	2	1	20.6	19.8	30	4	4	4	4	4	8	12	5	5	1	4	3	5	6	6	5	5	1	5	1	3	5	6	4	6	6	6	52	28	80	5	5	4	5	5
14	2015-09-04	2015-12-06	2015-08-01	70	1	34	93	1	1	2	2	24.1	35.6	30	4	4	3	1	1	8	5	5	5	4	5	5	5	6	6	5	5	1	6	1	1	6	6	7	7	5	5	59	30	89	7	7	7	7	7
23	2012-09-26	2012-12-26	2012-07-29	59	1	59	91	1	1	1	2	25.1	36.8	27	3	1	3	3	3	4	9	6	6	4	5	3	2	3	5	3	3	1	6	1	2	6	3	3	3	3	3	48	15	63	7	7	6	7	7
60	2017-02-24	2017-08-16	2016-12-31	57	1	55	173	1	1	2	1	27.1	35.8	27	1	1	2	2	0	2	4	7	4	2	3	4	5	3	6	5	5	1	6	1	1	6	7	7	7	7	7	52	35	87	7	5	5	6	6
72	2017-02-08	2017-06-30	2017-01-12	55	1	27	142	1	1	2	1	22.7	41.5	30	1	1	2	2	2	2	6	6	6	5	4	4	5	6	6	5	5	1	6	1	1	6	7	7	7	7	7	60	35	95	7	6	7	7	7
75	2012-10-19	2013-01-21	2012-09-27	64	1	22	94	1	1	2	1	23	36.5	30	3	1	2	3	1	4	6	6	5	3	3	4	5	5	7	5	5	1	6	1	1	6	7	5	6	6	6	56	30	86	7	7	6	6	6
78	2016-07-12	2016-10-21	2016-06-22	63	1	20	101	1	1	2	1	24.8	36.8	28	2	1	3	3	1	3	7	7	7	1	2	2	5	7	7	5	6	1	6	1	1	6	7	7	7	7	7	57	35	92	7	7	7	7	7
89	2016-06-30	2016-10-03	2016-06-01	48	1	29	95	1	1	2	1	27.5	40.9	29	4	1	4	4	1	5	9	7	6	1	6	6	6	7	6	6	6	1	6	1	1	6	7	7	7	7	7	65	35	100	7	7	6	6	6
96	2012-10-05	2013-02-14	2012-09-15	68	1	20	132	1	1	2	1	26.1	22	22	5	5	3	3	3	10	9	6	6	4	6	4	5	6	6	5	5	1	6	1	4	6	6	6	6	6	6	61	30	91	6	7	6	7	7
97	2014-04-18	2014-05-17	2014-03-26	68	1	23	29	1	1	2	1	31.9	43	30	3	1	4	4	2	4	10	7	7	5	6	6	6	6	6	7	6	1	7	1	7	6	6	7	7	6	7	71	33	104	7	6	6	7	7
101	2017-03-29	2017-04-19	2017-01-31	57	1	57	21	1	1	1	1	16.3	21.3	28	4	4	4	4	2	8	10	7	7	5	6	6	7	7	6	6	6	1	6	5	5	6	6	6	6	5	4	75	27	102	7	7	7	7	7
102	2014-04-11	2014-04-26	2014-03-18	69	1	24	15	1	1	2	1	23.2	39	29	4	4	4	3	3	8	10	7	7	7	7	7	7	7	7	6	6	6	6	5	6	6	7	7	7	7	7	85	35	120	7	7	7	7	7
112	2015-05-01	2015-06-13	2015-04-08	49	1	23	43	1	1	2	1	30.9	42.7	30	4	4	4	4	3	8	11	7	7	1	6	6	6	7	7	6	6	1	6	1	6	6	7	7	7	7	7	67	35	102	7	7	7	7	7
113	2015-06-04	2015-08-04	2015-05-11	72	1	24	61	1	1	2	1	20.8	28.8	30	5	4	4	3	4	9	11	7	7	7	7	7	7	7	6	7	7	7	7	4	7	6	7	7	7	7	7	87	35	122	7	7	7	7	7
114	2017-12-21	2018-01-17	2017-12-04	47	1	17	27	1	1	2	1	28.4	38.6	30	5	5	4	4	3	10	11	5	5	4	6	6	6	5	5	6	6	5	6	1	1	6	6	6	6	5	6	66	29	95	7	7	7	7	7
115	2016-12-06	2017-01-20	2016-11-13	61	1	23	45	1	1	2	1	24.6	52.6	30	5	5	4	4	3	10	11	7	7	4	7	7	7	7	7	7	7	1	6	1	6	6	7	7	7	7	7	75	35	110	7	7	7	7	7
116	2013-09-03	2013-12-02	2013-07-08	79	1	57	90	1	1	2	1	22.1	22.3	30	1	1	4	4	4	2	12	6	6	5	6	6	6	7	6	6	6	1	6	1	3	6	6	5	7	5	5	68	28	96	7	7	6	7	7
121	2012-08-30	2012-12-03	2012-08-07	75	1	23	95	1	1	2	1	25.3	30.6	28	3	1	4	4	4	4	12	7	7	6	7	7	7	7	6	7	7	6	6	5	6	6	6	7	7	4	5	85	29	114	7	7	7	7	7
126	2014-05-08	2014-05-31	2014-04-06	71	1	32	23	1	1	2	1	20.6	30.5	30	3	3	4	4	4	6	12	7	7	7	6	6	7	7	7	7	7	6	7	6	7	6	5	7	7	5	4	87	28	115	7	7	7	6	6
127	2015-03-05	2015-05-03	2015-02-04	68	1	29	59	1	1	2	1	23.5	35.6	30	3	3	4	4	4	6	12	7	7	6	7	7	7	7	7	7	7	5	7	1	7	6	7	7	7	7	7	82	35	117	7	7	6	7	7
128	2012-11-12	2012-12-08	2012-10-24	62	1	19	26	1	1	2	1	25.6	42.5	30	3	3	4	4	4	6	12	7	7	5	5	5	7	7	7	7	7	5	6	6	6	6	7	7	7	7	7	81	35	116	7	7	7	7	7
129	2016-08-03	2016-11-01	2016-06-20	49	1	44	90	1	1	1	1	25	46.4	30	4	2	4	4	4	6	12	7	6	6	6	6	6	7	7	7	6	5	6	1	5	6	6	6	6	6	7	76	31	107	7	7	7	7	7
131	2013-02-14	2013-03-28	2013-01-12	78	1	33	42	1	1	2	1	18.2	22.3	24	4	3	4	4	4	7	12	7	7	7	7	7	7	7	7	7	7	5	6	5	6	6	6	6	7	7	6	86	32	118	7	7	7	7	7
132	2018-06-12	2018-07-23	2018-05-23	69	1	20	41	1	1	2	1	25.1	24.2	26	4	3	4	4	4	7	12	7	5	5	5	5	5	7	7	5	5	1	6	1	4	6	6	6	6	6	6	64	30	94	7	6	5	6	6
138	2016-12-12	2017-01-18	2016-11-11	82	1	31	37	1	1	2	1	20.4	23.5	17	4	4	4	4	4	8	12	5	5	5	4	4	6	6	6	6	6	5	6	1	5	6	5	4	6	5	6	65	26	91	6	6	5	6	6
142	2013-07-22	2013-08-27	2013-06-12	80	1	40	36	1	1	2	1	18.6	15	22	4	4	4	4	4	8	12	5	5	2	5	5	5	2	5	7	5	1	6	4	5	6	5	5	6	6	4	57	26	83	7	5	6	7	7
145	2016-02-29	2016-05-07	2016-02-03	74	1	26	68	1	1	2	1	19.5	27.5	25	4	4	4	4	4	8	12	7	6	1	6	6	6	6	6	6	6	1	6	6	1	6	6	6	6	6	6	69	30	99	7	6	6	7	7
147	2017-11-15	2018-02-15	2017-10-19	80	1	27	92	1	1	2	1	25.4	26.7	28	4	4	4	4	4	8	12	6	6	3	6	6	6	7	4	6	6	1	6	1	5	6	3	2	4	2	2	64	13	77	7	7	6	7	7
148	2016-09-30	2016-12-27	2016-08-06	63	1	55	88	1	1	2	1	24.1	15.6	29	4	4	4	4	4	8	12	7	7	4	5	5	6	7	7	7	6	1	6	1	5	6	4	4	5	4	5	69	22	91	6	6	7	7	7
150	2017-10-27	2017-12-29	2017-09-28	50	1	29	63	1	1	2	1	21.5	37.2	29	4	4	4	4	4	8	12	6	5	1	4	6	6	7	7	7	6	1	6	1	6	6	6	7	5	5	5	63	28	91	7	7	7	7	7
152	2016-03-08	2016-04-12	2016-01-30	83	1	38	35	1	1	2	1	22.8	28	30	4	4	4	4	4	8	12	5	6	5	5	5	6	7	7	7	6	1	6	1	5	6	7	7	7	7	7	67	35	102	7	7	6	7	7
154	2019-11-14	2020-01-15	2019-10-15	77	1	30	62	1	1	1	1	24.2	34.5	30	4	4	4	4	4	8	12	6	7	6	6	6	5	7	7	7	7	1	6	1	5	6	7	7	7	7	6	72	34	106	7	7	6	7	6
155	2018-01-12	2018-02-18	2017-12-25	69	1	18	37	1	1	2	1	21.6	34.9	30	4	4	4	4	4	8	12	7	7	7	7	7	7	7	7	7	7	1	7	5	7	6	6	6	6	6	7	83	31	114	7	7	7	7	7
156	2017-02-20	2017-03-18	2017-01-22	49	1	29	26	1	1	2	1	21.4	38.5	30	4	4	4	4	4	8	12	7	7	6	7	7	7	7	7	7	7	5	6	5	6	6	7	7	7	7	7	85	35	120	7	7	6	7	7
159	2014-06-30	2014-08-04	2014-05-22	80	1	39	35	1	1	1	1	17.9	17.1	16	4	5	4	4	4	9	12	7	7	4	6	6	6	7	7	7	7	5	6	1	6	6	4	3	4	4	4	76	19	95	7	7	7	7	7
166	2013-01-09	2013-02-03	2012-12-17	64	1	23	25	1	1	2	1	21.7	35.1	29	5	4	4	4	4	9	12	7	7	6	6	7	7	7	6	7	7	5	6	5	6	6	7	6	7	7	6	83	33	116	7	7	6	7	7
168	2014-03-03	2014-04-30	2014-01-05	67	1	57	58	1	1	2	1	18.8	20.7	22	5	5	4	4	4	10	12	7	7	4	5	5	5	7	7	6	6	1	6	2	5	6	4	4	7	3	4	68	22	90	7	7	7	7	7
169	2018-03-15	2018-04-10	2018-02-03	66	1	40	26	1	1	2	1	25.5	30.4	27	5	5	4	4	4	10	12	7	6	7	7	7	7	7	7	7	7	1	6	4	5	6	7	7	6	5	5	80	30	110	7	6	6	7	7
174	2013-10-09	2013-12-14	2013-08-11	56	1	59	66	1	1	2	1	25.4	48.6	29	4	3	5	4	4	7	13	7	7	3	2	2	7	7	7	6	6	1	6	1	6	6	6	6	6	6	6	62	30	92	7	7	4	6	6
175	2018-10-29	2018-12-03	2018-09-22	71	1	37	35	1	1	2	1	25	29.4	21	4	4	5	4	4	8	13	7	6	6	6	6	6	7	6	6	6	1	6	1	6	6	5	6	5	5	5	70	26	96	7	7	6	7	7
177	2014-03-05	2014-04-23	2014-01-08	63	1	56	49	1	1	2	1	22.2	26.8	27	4	4	4	5	4	8	13	7	6	3	5	5	5	6	6	5	5	1	6	1	4	6	7	7	7	7	7	61	35	96	7	7	6	7	7
180	2014-11-20	2014-12-20	2014-10-20	72	1	31	30	1	1	2	1	18.1	23.7	30	4	4	4	5	4	8	13	7	7	6	6	6	7	7	6	7	7	1	6	1	6	6	6	6	7	6	6	74	31	105	7	7	7	7	7
182	2017-03-13	2017-04-04	2017-02-04	52	1	37	22	1	1	2	1	27.7	49.7	23	5	4	5	4	4	9	13	7	7	7	7	7	7	7	7	7	7	5	7	4	7	6	6	7	7	7	7	86	34	120	7	7	7	7	7
185	2016-04-28	2016-06-28	2016-03-29	68	1	30	61	1	1	2	1	22.5	43.7	28	5	4	5	4	4	9	13	6	7	6	6	6	5	7	6	7	5	1	6	1	5	6	5	6	5	5	5	69	26	95	7	7	7	7	7
186	2018-09-21	2019-02-01	2018-09-09	77	1	12	133	1	1	2	1	20.7	27.5	29	4	5	4	5	4	9	13	6	6	1	4	4	5	5	6	5	5	1	6	1	1	6	5	5	5	5	7	55	27	82	6	6	5	7	6
187	2015-12-24	2016-01-27	2015-12-04	72	1	20	34	1	1	2	1	18.2	23.9	30	5	5	5	4	4	10	13	7	7	6	7	7	6	7	7	6	6	6	6	6	6	6	7	7	7	7	7	84	35	119	7	7	7	7	7
188	2018-02-06	2018-05-25	2018-01-12	66	1	25	108	1	1	1	1	20	26.6	29	3	1	5	5	4	4	14	6	6	5	6	5	5	5	5	5	5	1	6	1	5	6	6	6	6	5	6	61	29	90	7	7	7	7	7
189	2016-02-10	2016-03-27	2016-01-12	43	1	29	46	1	1	2	1	23.1	38.7	28	4	1	4	5	5	5	14	6	7	7	6	7	7	7	7	7	7	7	7	5	7	6	7	7	7	7	7	87	35	122	7	7	7	6	7
191	2016-03-01	2016-05-31	2016-01-01	80	1	60	91	1	1	2	1	20.7	19	18	4	4	5	5	4	8	14	5	6	1	4	5	5	7	7	6	5	1	6	1	5	6	5	6	5	4	3	59	23	82	6	7	6	7	7
193	2014-10-29	2014-11-27	2014-10-13	46	1	16	29	1	1	2	1	27.3	52.1	28	4	4	5	5	4	8	14	7	7	5	7	7	7	7	7	7	6	1	7	2	7	6	6	6	6	6	6	77	30	107	7	7	6	7	7
198	2016-01-04	2016-03-14	2015-10-18	79	1	78	70	1	1	2	1	19.1	29.1	23	5	5	4	5	5	10	14	6	6	5	6	6	6	6	6	6	6	5	6	1	6	6	7	7	7	6	6	71	33	104	6	6	6	6	6
200	2018-09-10	2018-10-23	2018-08-16	62	1	25	43	1	1	2	1	26.4	29.5	28	5	5	5	5	4	10	14	7	7	7	6	6	7	7	6	7	7	1	7	5	7	6	6	6	6	6	6	80	30	110	7	7	7	7	7
203	2016-03-29	2016-05-08	2016-01-31	57	1	58	40	1	1	1	1	23.7	28.6	30	5	5	5	5	4	10	14	7	7	5	7	7	6	7	7	7	7	5	6	1	5	6	6	6	6	5	5	79	28	107	7	7	7	7	7
204	2012-09-06	2012-09-17	2012-08-17	64	1	20	11	1	1	2	1	22.2	34.2	30	5	5	5	5	4	10	14	7	7	7	7	7	7	7	6	7	7	6	6	5	6	6	7	7	7	7	7	86	35	121	7	7	7	7	7
205	2016-12-19	2017-02-19	2016-11-08	62	1	41	62	1	1	2	1	26.9	35.9	30	5	5	4	5	5	10	14	7	7	4	5	5	5	7	6	5	5	1	6	1	4	6	7	7	6	6	7	64	33	97	7	7	7	7	7
207	2018-11-20	2019-01-23	2018-10-04	45	1	47	64	1	1	2	1	24.1	37.4	30	4	1	5	5	5	5	15	5	4	5	4	4	7	7	7	7	7	1	6	1	5	6	5	6	7	5	6	65	29	94	7	7	7	7	7
209	2019-04-03	2019-04-24	2019-03-13	60	1	21	21	1	1	2	1	23.6	38.8	27	5	2	5	5	5	7	15	7	7	7	7	7	7	7	7	7	7	5	7	5	7	6	7	7	7	7	7	87	35	122	7	7	7	7	7
211	2015-01-29	2015-03-02	2015-01-05	43	1	24	32	1	1	2	1	28.4	51.8	25	4	4	5	5	5	8	15	7	7	7	7	7	7	7	7	7	7	6	7	7	7	6	5	5	7	6	5	90	28	118	7	7	7	7	7
214	2018-01-29	2018-02-24	2017-12-11	64	1	49	26	1	1	2	1	22.4	32	27	5	3	5	5	5	8	15	7	7	7	7	7	7	7	7	7	7	5	7	7	7	6	7	7	7	7	7	89	35	124	7	7	7	7	7
217	2017-11-27	2018-01-19	2017-11-01	64	1	26	53	1	1	2	1	25.2	41.3	26	5	4	5	5	5	9	15	7	7	7	7	7	7	7	7	7	7	7	7	6	7	6	7	7	7	7	7	90	35	125	7	7	7	7	7
218	2018-04-09	2018-05-09	2018-03-05	58	1	35	30	1	1	2	1	28	35.2	28	5	4	5	5	5	9	15	7	6	5	6	6	5	7	7	6	6	1	6	1	5	6	5	5	5	5	6	69	26	95	7	7	7	7	7
219	2014-08-07	2014-08-26	2014-07-13	58	1	25	19	1	1	1	1	25.2	30.5	29	5	4	5	5	5	9	15	7	7	7	7	7	7	7	7	7	7	1	7	1	7	6	7	7	7	7	7	79	35	114	7	7	7	7	7
223	2016-01-15	2016-02-02	2015-12-21	58	1	25	18	1	1	2	1	29.7	34.5	24	5	5	5	5	5	10	15	7	7	6	7	7	7	7	7	7	7	6	6	6	6	6	6	7	7	6	7	87	33	120	7	7	6	7	7
224	2017-01-04	2017-02-14	2016-12-01	84	1	34	41	1	1	2	1	19.2	23.7	25	5	5	5	5	5	10	15	6	5	6	6	6	5	6	6	5	5	1	6	1	5	6	4	3	3	3	4	64	17	81	7	7	7	7	7
226	2018-09-26	2018-10-16	2018-09-11	66	1	15	20	1	1	2	1	24.6	34.4	25	5	5	5	5	5	10	15	5	4	1	4	4	5	6	6	6	5	1	6	1	4	6	6	6	6	6	6	54	30	84	5	4	4	5	5
228	2016-07-05	2016-07-29	2016-05-29	74	1	37	24	1	1	2	1	18.4	31.5	26	5	5	5	5	5	10	15	6	6	4	6	6	6	4	4	7	7	1	6	1	5	6	5	5	5	5	5	64	25	89	5	4	4	5	5
229	2013-04-12	2013-05-14	2013-03-09	47	1	34	32	1	1	2	1	24.7	47.5	26	5	5	5	5	5	10	15	7	7	5	7	7	7	7	7	7	7	5	7	7	7	6	5	5	7	7	5	87	29	116	7	7	5	7	7
233	2018-01-31	2018-04-14	2017-12-31	79	1	31	73	1	1	2	1	26.1	39.5	29	5	5	5	5	5	10	15	7	5	4	5	5	6	6	6	6	6	1	6	1	5	6	5	6	6	5	3	64	25	89	7	7	7	7	7
234	2013-09-10	2013-10-01	2013-08-12	20	1	29	21	1	1	2	1	20.2	40.9	29	5	5	5	5	5	10	15	7	7	7	7	7	7	7	7	7	7	7	7	7	7	6	7	7	7	7	7	91	35	126	7	7	7	7	7
235	2017-11-13	2017-12-07	2017-11-01	40	1	12	24	1	1	2	1	21.2	33	30	5	5	5	5	5	10	15	7	7	7	7	7	7	7	7	7	7	5	7	5	7	6	7	7	7	7	7	87	35	122	7	7	7	7	7
236	2018-01-18	2018-02-13	2017-12-27	51	1	22	26	1	1	2	1	25	33.3	30	5	5	5	5	5	10	15	7	7	7	7	7	7	7	7	7	7	1	6	2	6	6	7	7	7	7	7	79	35	114	7	7	7	7	7
237	2018-08-07	2018-09-05	2018-07-10	34	1	28	29	1	1	2	1	24.1	38.4	30	5	5	5	5	5	10	15	7	7	7	7	7	7	7	7	7	7	7	7	7	7	6	7	7	7	7	7	91	35	126	7	7	7	7	7
238	2016-07-29	2016-08-31	2016-06-22	53	1	37	33	1	1	1	1	26	40.6	30	5	5	5	5	5	10	15	7	7	6	7	7	7	7	7	7	7	6	7	1	7	6	7	7	7	7	7	83	35	118	7	7	7	7	7
279	2014-03-27	2014-05-15	2014-02-03	71	1	52	49	2	1	2	1	21.1	36.3	26	5	5	1	1	0	10	2	7	7	5	7	6	5	7	7	5	5	1	6	1	1	6	7	7	7	7	7	69	35	104	7	7	7	7	7
285	2014-08-28	2014-12-18	2014-07-21	61	1	38	112	2	1	2	1	21.4	31.7	30	1	1	2	1	0	2	3	6	5	3	3	3	4	5	3	5	5	1	6	1	1	6	7	7	7	7	7	50	35	85	5	6	6	7	7
301	2014-05-09	2014-08-13	2014-05-09	36	1	0	96	2	1	2	1	23.2	41.1	30	0	0	3	3	1	0	7	5	5	3	2	2	2	6	6	3	3	1	6	1	1	6	7	7	7	7	7	45	35	80	7	7	7	7	7
308	2018-02-27	2018-06-27	2018-01-13	64	1	45	120	2	1	2	1	21.1	33	30	3	2	3	3	2	5	8	5	5	2	3	2	3	3	5	4	4	1	6	1	1	6	5	5	5	4	4	44	23	67	7	6	5	7	6
314	2016-07-28	2016-11-22	2016-06-18	69	1	40	117	2	1	1	1	22.3	40.8	28	3	2	4	3	3	5	10	5	5	2	5	5	5	6	6	4	4	1	6	1	1	6	5	7	5	4	5	55	26	81	6	5	4	6	6
317	2017-05-15	2017-07-31	2017-04-08	56	1	37	77	2	1	2	1	23.7	38.9	30	3	1	4	4	3	4	11	6	6	4	4	4	5	7	7	5	5	1	6	1	3	6	7	7	7	7	7	61	35	96	7	7	7	7	7
321	2016-10-19	2016-11-17	2016-09-26	69	1	23	29	2	1	2	1	25.4	30.8	28	4	4	4	4	3	8	11	7	7	6	7	7	7	7	7	7	7	1	6	1	6	6	7	7	7	7	7	77	35	112	7	7	7	7	7
328	2014-01-23	2014-04-30	2014-01-02	57	1	21	97	2	1	2	1	22.9	39.4	24	3	2	4	4	4	5	12	6	5	4	3	3	5	7	7	5	5	1	6	1	2	6	6	6	6	6	6	58	30	88	7	7	7	7	7
330	2014-11-18	2014-12-25	2014-10-22	43	1	27	37	2	1	2	1	21.5	39.1	29	4	1	4	4	4	5	12	7	7	5	7	7	7	7	7	7	7	5	7	1	7	6	7	7	7	7	7	81	35	116	7	7	7	7	7
334	2017-01-06	2017-03-09	2016-11-16	43	1	51	62	2	1	2	1	31.1	20.2	30	3	3	4	4	4	6	12	6	5	5	6	6	6	7	7	7	6	5	6	1	5	6	6	5	6	5	6	73	28	101	7	7	7	7	7
345	2013-02-19	2013-03-30	2012-12-24	64	1	57	39	2	1	2	1	19.3	19.3	27	4	4	4	4	4	8	12	7	7	7	7	7	7	7	7	7	7	7	7	6	7	6	7	7	7	6	6	90	33	123	7	7	7	7	7
346	2015-12-16	2016-02-14	2015-12-06	48	1	10	60	2	1	2	1	26.3	48.1	27	4	4	4	4	4	8	12	7	7	6	6	6	5	7	7	6	6	1	6	1	6	6	7	7	7	7	7	71	35	106	7	7	7	7	7
351	2013-10-02	2013-10-26	2013-08-25	77	1	38	24	2	1	1	1	22.7	31.9	29	4	4	4	4	4	8	12	6	6	6	7	7	6	6	6	7	6	5	6	1	6	6	6	7	7	6	6	75	32	107	7	7	7	7	7
352	2016-09-08	2016-11-10	2016-08-26	61	1	13	63	2	1	2	1	21.4	32	29	4	4	4	4	4	8	12	7	5	3	5	5	5	7	4	5	5	1	6	1	2	6	6	7	6	6	6	59	31	90	7	7	7	7	7
355	2013-07-25	2013-09-13	2013-07-05	62	1	20	50	2	1	2	1	23.6	41.6	30	4	4	4	4	4	8	12	7	7	5	7	7	6	7	7	5	5	1	6	1	3	6	7	7	7	7	7	71	35	106	7	7	6	7	7
357	2014-08-27	2014-09-29	2014-07-20	42	1	38	33	2	1	2	1	28.9	53	30	4	4	4	4	4	8	12	6	7	5	7	6	6	7	7	6	6	1	6	1	5	6	7	7	7	7	7	71	35	106	7	7	7	7	7
358	2015-10-30	2015-11-16	2015-10-16	37	1	14	17	2	1	2	1	25.4	36.6	30	4	5	4	4	4	9	12	7	7	7	7	7	7	7	7	7	7	6	7	1	7	6	7	7	7	7	7	84	35	119	7	7	7	7	7
360	2017-08-09	2017-09-13	2017-07-25	37	1	15	35	2	1	1	1	29.3	37	30	5	5	4	4	4	10	12	7	6	6	6	6	7	7	7	7	6	6	6	1	6	6	6	6	6	4	6	78	28	106	7	7	7	7	7
364	2017-06-27	2017-07-19	2017-06-11	55	1	16	22	2	1	2	1	23.6	36.4	28	4	4	4	5	4	8	13	7	5	4	5	5	6	6	6	6	6	1	6	4	5	6	6	6	7	5	6	67	30	97	7	7	6	7	7
366	2012-12-07	2013-01-25	2012-11-03	46	1	34	49	2	1	2	1	23.1	46.5	30	4	4	4	5	4	8	13	7	7	6	7	7	7	7	6	6	6	1	6	1	5	6	7	7	6	6	6	74	32	106	7	7	7	7	7
367	2016-02-12	2016-03-13	2015-12-22	44	1	52	30	2	1	2	1	24.6	39.1	28	5	5	4	5	4	10	13	7	7	7	7	7	7	7	7	6	7	5	7	5	7	6	7	7	7	7	7	86	35	121	7	7	7	7	7
368	2014-06-17	2014-07-15	2014-04-28	54	1	50	28	2	1	1	1	23.1	38.2	29	5	5	4	4	5	10	13	7	7	6	7	7	7	7	7	7	7	6	7	7	7	6	7	7	7	7	6	89	34	123	7	7	6	7	7
369	2016-01-20	2016-02-17	2015-12-10	39	1	41	28	2	1	2	1	30.6	35	30	4	4	4	5	5	8	14	7	7	5	7	7	6	7	7	7	6	1	6	1	2	6	7	6	6	5	6	74	30	104	7	7	7	7	7
370	2015-01-14	2015-02-14	2014-12-03	51	1	42	31	2	1	1	1	25.1	44.8	30	4	4	5	5	4	8	14	7	7	7	7	7	7	7	7	7	7	6	6	6	6	6	4	4	5	5	6	88	24	112	7	7	7	7	7
371	2015-04-16	2015-06-18	2015-03-18	68	1	29	63	2	1	2	1	23.1	27.4	25	5	4	4	5	5	9	14	7	7	5	6	6	5	7	7	7	7	5	6	1	4	6	7	7	7	7	7	76	35	111	7	7	5	7	7
373	2013-12-16	2014-01-16	2013-10-28	29	1	49	31	2	1	1	1	22.5	34.2	27	5	5	5	5	4	10	14	7	7	7	7	6	7	7	7	7	7	5	6	1	6	6	6	7	7	6	6	81	32	113	7	7	7	7	7
374	2014-09-10	2014-11-18	2014-08-09	63	1	32	69	2	1	2	1	21.4	41.3	29	5	5	5	5	4	10	14	7	7	7	7	7	7	7	7	6	6	5	6	5	5	6	7	7	7	7	7	84	35	119	7	7	7	7	7
376	2016-09-20	2016-11-14	2016-08-18	51	1	33	55	2	1	2	1	24.8	46.2	30	4	1	5	5	5	5	15	7	7	4	7	7	7	7	7	7	7	7	7	5	7	6	7	7	7	7	7	86	35	121	7	7	6	7	7
378	2016-11-16	2016-12-27	2016-10-21	75	1	26	41	2	1	2	1	24.4	39.1	28	5	4	5	5	5	9	15	7	7	6	6	6	6	7	7	7	7	6	6	5	5	6	6	7	7	7	7	83	34	117	7	7	6	6	6
379	2014-09-24	2014-11-30	2014-09-11	54	1	13	67	2	1	2	1	25.4	40.7	28	5	4	5	5	5	9	15	7	5	5	6	6	6	7	6	7	7	1	6	1	5	6	6	6	6	6	6	70	30	100	7	7	7	7	7
380	2018-07-11	2018-08-29	2018-06-21	78	1	20	49	2	1	2	1	20.3	26.8	29	5	4	5	5	5	9	15	6	5	1	5	5	5	6	6	6	6	1	6	6	6	6	6	5	5	4	5	64	25	89	7	7	7	7	7
382	2017-03-28	2017-07-30	2017-02-18	74	1	38	124	2	1	2	1	21.9	24.9	24	5	5	5	5	5	10	15	6	6	5	4	5	6	7	7	7	6	1	6	1	5	6	5	5	6	5	5	67	26	93	7	7	7	7	7
383	2014-01-16	2014-03-19	2013-12-11	60	1	36	62	2	1	2	1	23	25.8	27	5	5	5	5	5	10	15	7	7	5	6	6	7	7	6	7	7	5	6	1	6	6	6	6	6	6	5	77	29	106	7	7	7	7	7
384	2019-10-03	2019-10-16	2019-09-04	65	1	29	13	2	1	2	1	26.4	34.9	27	5	5	5	5	5	10	15	7	7	7	7	7	7	7	7	7	7	7	7	5	7	6	7	7	7	7	7	89	35	124	7	7	7	7	7
385	2015-01-23	2015-02-28	2014-12-23	62	1	31	36	2	1	2	1	23.6	39.6	27	5	5	5	5	5	10	15	7	7	6	6	6	7	6	6	7	7	6	6	1	6	6	5	5	5	5	5	78	25	103	7	7	7	7	7
386	2017-01-19	2017-03-15	2016-12-14	62	1	36	55	2	1	2	1	22	40.4	27	5	5	5	5	5	10	15	6	6	5	6	6	6	7	7	7	6	1	7	1	7	6	5	6	6	3	5	71	25	96	7	7	7	7	7
387	2019-07-05	2019-09-15	2019-06-17	60	1	18	72	2	1	2	1	20.2	31.1	28	5	5	5	5	5	10	15	7	7	1	5	5	5	7	7	5	5	1	6	1	5	6	6	6	6	5	4	62	27	89	7	7	7	7	7
388	2014-08-06	2014-09-20	2014-07-15	47	1	22	45	2	1	1	1	25	18.6	29	5	5	5	5	5	10	15	7	6	4	7	7	6	7	6	6	6	5	6	1	6	6	6	6	6	6	6	74	30	104	7	7	7	7	7
390	2014-11-25	2015-01-25	2014-10-30	54	1	26	61	2	1	1	1	24.8	31.3	29	5	5	5	5	5	10	15	7	7	5	7	7	7	7	7	7	7	5	6	5	5	6	7	7	7	7	7	84	35	119	7	7	7	7	7
391	2015-07-24	2015-08-31	2015-07-04	48	1	20	38	2	1	2	1	24.6	24.6	30	5	5	5	5	5	10	15	6	5	3	6	6	6	7	6	6	6	5	7	1	7	6	5	6	4	4	5	70	24	94	7	7	7	7	7
393	2014-08-07	2014-09-23	2014-07-14	52	1	24	47	2	1	1	1	19.3	34.5	30	5	5	5	5	5	10	15	7	6	6	6	6	6	7	7	7	7	1	6	1	5	6	6	7	6	6	7	73	32	105	7	7	7	7	7
394	2014-02-19	2014-03-21	2014-01-10	42	1	40	30	2	1	2	1	26.1	35	30	5	5	5	5	5	10	15	7	7	7	7	7	7	7	7	6	7	5	7	6	7	6	6	7	7	6	6	87	32	119	7	7	7	7	7
395	2015-02-05	2015-02-12	2014-12-15	40	1	52	7	2	1	2	1	26.5	38.2	30	5	5	5	5	5	10	15	7	7	7	7	7	7	7	7	7	7	7	7	7	7	6	7	7	7	7	7	91	35	126	7	7	7	7	7
396	2017-12-11	2017-12-22	2017-11-15	59	1	26	11	2	1	2	1	23.7	41.9	30	5	5	5	5	5	10	15	7	7	6	7	7	7	7	7	7	7	6	6	1	6	6	6	6	6	6	6	82	30	112	7	7	7	7	7
419	2018-05-02	2018-06-18	2018-04-13	83	1	19	47	1	2	1	2	23.7	27.9	28	5	5	5	5	5	10	15	7	6	4	7	7	6	7	6	6	6	1	6	1	5	6	5	5	6	6	5	70	27	97	7	7	7	7	7
424	2013-02-21	2013-06-06	2013-01-25	76	1	27	105	1	2	2	1	17.8	19.8	25	1	0	1	0	0	1	1	5	3	1	2	2	3	6	6	4	3	1	6	1	1	6	5	4	7	5	3	43	24	67	7	6	6	7	7
429	2014-08-15	2014-12-17	2014-07-23	77	1	23	124	1	2	2	1	20.7	18.8	7	1	0	1	1	2	1	4	5	1	2	1	1	1	1	2	4	4	2	6	1	1	6	3	2	3	3	3	31	14	45	6	5	5	5	5
444	2013-12-27	2014-04-14	2013-11-14	50	1	43	108	1	2	2	1	24.1	37.5	30	2	0	2	3	3	2	8	6	7	3	3	7	6	7	7	6	6	1	6	1	2	6	6	7	6	6	6	66	31	97	7	7	7	7	7
452	2012-11-28	2013-02-17	2012-11-09	80	1	19	81	1	2	2	1	23.7	31	29	2	1	3	3	3	3	9	5	6	4	3	3	5	5	7	5	5	1	6	1	5	6	7	7	6	6	7	56	33	89	7	7	4	7	7
453	2014-09-19	2014-12-04	2014-08-24	37	1	26	76	1	2	2	1	20.7	35.4	29	2	1	3	3	3	3	9	6	6	4	5	5	5	7	6	5	5	1	6	1	1	6	6	6	7	5	6	62	30	92	7	6	5	6	6
460	2017-02-28	2017-05-02	2017-02-01	64	1	27	63	1	2	2	1	21.5	30.7	30	3	4	4	3	2	7	9	6	6	4	4	4	6	7	7	6	6	4	6	1	5	6	7	7	6	6	7	67	33	100	7	7	7	7	7
462	2013-04-02	2013-04-29	2013-02-12	80	1	49	27	1	2	2	1	24.2	30.5	12	3	1	3	4	3	4	10	5	2	2	3	3	6	6	5	5	5	1	6	2	5	6	5	4	6	2	2	51	19	70	6	5	3	4	5
464	2018-03-06	2018-04-26	2018-02-17	39	1	17	51	1	2	2	1	31.8	28.5	28	5	5	4	2	4	10	10	7	7	5	6	6	6	7	7	6	6	1	6	5	5	6	7	7	6	6	7	75	33	108	7	7	7	7	6
467	2016-02-19	2016-04-14	2015-12-23	62	1	58	55	1	2	2	1	22.3	32.3	29	4	3	4	3	4	7	11	5	5	4	3	3	5	7	6	7	7	1	6	1	5	6	6	4	7	6	6	60	29	89	7	7	6	7	7
470	2017-12-27	2018-02-07	2017-12-03	68	1	24	42	1	2	2	1	21.3	35.9	24	4	4	3	4	4	8	11	5	6	3	5	5	6	7	7	6	6	1	6	1	5	6	6	7	7	6	6	64	32	96	7	7	7	7	7
472	2014-08-15	2014-09-15	2014-07-19	72	1	27	31	1	2	2	1	27.6	33.7	30	4	4	4	4	3	8	11	7	6	5	6	6	5	5	5	5	5	1	6	1	2	6	5	6	6	5	5	63	27	90	7	7	7	7	7
473	2018-03-23	2018-06-30	2018-02-27	62	1	24	99	1	2	2	1	20.4	32.2	26	0	0	4	4	4	0	12	6	5	3	4	4	5	5	3	6	6	1	6	1	5	6	5	5	5	5	6	55	26	81	6	6	6	6	6
476	2012-12-03	2013-04-04	2012-09-11	82	1	83	122	1	2	2	1	23.4	18.4	14	2	2	4	4	4	4	12	3	2	1	1	1	1	2	2	2	2	1	6	1	1	6	5	2	5	2	3	25	17	42	3	3	2	3	3
480	2012-12-14	2013-02-28	2012-10-19	80	1	56	76	1	2	2	1	27	24.5	23	3	3	4	4	4	6	12	6	5	3	5	4	5	5	7	5	5	4	6	3	2	6	6	6	7	6	5	63	30	93	7	6	6	6	6
481	2013-10-02	2013-11-20	2013-10-02	69	1	0	49	1	2	2	1	21.2	36.1	30	4	2	4	4	4	6	12	7	6	6	7	7	7	7	7	7	6	1	7	1	7	6	7	1	7	7	7	76	29	105	7	7	7	7	7
482	2016-01-25	2016-04-10	2015-12-27	70	1	29	76	1	2	2	1	23.4	30.5	10	4	3	4	4	4	7	12	5	5	3	5	5	5	7	7	7	5	1	6	1	5	6	3	3	3	1	1	62	11	73	7	7	6	6	6
483	2018-12-07	2019-03-07	2018-11-26	79	1	11	90	1	2	2	1	26.4	18.5	21	4	3	4	4	4	7	12	1	5	1	6	6	5	2	4	6	6	1	6	1	5	6	3	3	4	3	3	50	16	66	7	6	5	6	6
487	2013-01-31	2013-04-18	2012-12-04	62	1	58	77	1	2	2	1	20	34.2	28	4	3	4	4	4	7	12	7	7	7	6	6	6	7	7	6	6	4	6	1	6	6	7	7	7	7	7	76	35	111	7	7	7	7	7
492	2015-07-13	2015-10-18	2015-06-06	77	1	37	97	1	2	2	1	23.9	23.7	21	4	4	4	4	4	8	12	7	7	6	7	5	7	7	7	5	5	1	6	6	5	6	4	5	7	4	5	76	25	101	7	7	6	7	7
494	2013-03-28	2013-05-13	2013-02-27	84	1	29	46	1	2	2	1	20.7	24.1	22	4	4	4	4	4	8	12	6	5	6	5	5	6	6	7	7	6	6	6	5	5	6	5	5	7	3	4	76	24	100	7	7	6	7	7
497	2016-03-15	2016-04-13	2016-01-29	57	1	46	29	1	2	2	1	19.5	27.9	24	4	4	4	4	4	8	12	5	5	4	5	5	6	6	6	7	6	5	6	5	6	6	5	6	6	4	4	71	25	96	7	7	7	7	7
500	2017-05-30	2017-07-19	2017-04-05	78	1	55	50	1	2	2	1	19.2	22.2	26	4	4	4	4	4	8	12	7	7	6	6	6	6	7	6	6	6	1	6	1	3	6	6	6	7	6	6	71	31	102	7	7	7	7	7
503	2016-08-16	2016-09-27	2016-07-28	68	1	19	42	1	2	2	1	22.8	37.5	27	4	4	4	4	4	8	12	7	7	4	5	5	7	7	7	7	7	4	6	1	5	6	6	7	7	5	5	74	30	104	7	7	7	7	7
504	2012-10-11	2012-10-31	2012-09-25	83	1	16	20	1	2	2	1	22	36.4	28	4	4	4	4	4	8	12	7	7	6	7	7	7	7	6	7	7	5	7	2	7	6	7	7	7	7	7	82	35	117	7	7	6	7	7
506	2017-09-01	2017-09-21	2017-08-02	72	1	30	20	1	2	2	1	22.6	26.8	29	4	4	4	4	4	8	12	7	7	7	7	7	7	7	7	7	7	6	7	4	7	6	6	7	6	7	6	87	32	119	7	7	7	7	7
507	2016-10-12	2016-12-17	2016-09-05	59	1	37	66	1	2	1	1	23.3	33.1	29	4	4	4	4	4	8	12	6	6	4	4	4	5	7	7	6	6	1	6	1	1	6	7	7	5	5	7	63	31	94	7	7	7	7	7
508	2017-07-03	2017-08-28	2017-05-30	48	1	34	56	1	2	2	1	19.8	36.8	29	4	4	4	4	4	8	12	5	5	5	5	5	6	7	6	6	6	6	7	1	7	6	7	7	7	7	7	70	35	105	7	7	7	7	7
509	2019-04-22	2019-09-10	2019-03-25	52	1	28	141	1	2	2	1	28	38.7	29	4	4	4	4	4	8	12	7	7	4	6	6	6	7	7	5	5	1	6	1	1	6	7	7	7	7	7	68	35	103	7	7	7	7	7
510	2014-03-27	2014-04-02	2014-02-08	62	1	47	6	1	2	2	1	23.8	42.3	29	4	4	4	4	4	8	12	7	6	6	6	6	6	7	7	6	6	4	6	3	6	6	7	7	6	7	7	76	34	110	7	7	7	7	7
512	2015-06-05	2015-07-26	2015-05-13	65	1	23	51	1	2	2	1	20.9	38.1	25	4	5	4	4	4	9	12	7	7	5	7	7	7	7	6	7	7	5	6	5	6	6	7	7	7	7	7	83	35	118	7	7	7	7	7
516	2012-12-05	2013-01-07	2012-11-05	79	1	30	33	1	2	2	1	17.8	30.8	28	4	5	4	4	4	9	12	6	6	6	6	6	7	7	7	7	7	5	6	5	6	6	6	6	6	5	7	81	30	111	6	6	6	7	7
524	2017-08-25	2017-10-02	2017-07-30	77	1	26	38	1	2	2	1	24.3	41.8	22	4	4	5	4	4	8	13	7	7	7	7	7	7	7	7	7	7	5	6	1	6	6	7	6	7	5	7	82	32	114	7	7	7	7	7
526	2016-01-28	2016-02-29	2015-12-28	64	1	31	32	1	2	1	1	24.5	38.1	27	4	4	4	4	5	8	13	7	7	7	7	7	7	7	7	7	7	1	7	1	7	6	7	7	7	7	6	79	34	113	7	7	7	7	7
528	2016-12-29	2017-02-17	2016-12-02	69	1	27	50	1	2	2	1	24.9	30.8	28	4	5	4	4	5	9	13	7	7	5	5	5	5	7	7	5	5	1	6	1	5	6	7	7	7	7	6	66	34	100	7	7	7	7	7
530	2016-07-25	2016-11-05	2016-05-29	90	1	57	103	1	2	2	1	23.8	24.9	18	5	5	5	4	4	10	13	7	4	4	5	5	5	7	7	5	5	5	6	1	5	6	5	5	6	5	4	66	25	91	7	5	5	6	6
533	2014-10-10	2014-12-02	2014-09-01	66	1	39	53	1	2	2	1	22.4	43.5	26	3	1	4	5	5	4	14	6	6	4	4	6	7	7	7	7	7	1	7	1	7	6	6	7	7	6	6	70	32	102	6	7	7	6	7
534	2013-01-04	2013-02-16	2012-12-08	84	1	27	43	1	2	1	1	24	28.7	21	4	1	5	5	4	5	14	7	5	5	5	5	6	7	7	6	6	5	7	1	7	6	5	6	5	5	5	72	26	98	7	6	6	6	6
536	2013-10-25	2014-01-07	2013-09-30	54	1	25	74	1	2	2	1	21.3	32	29	4	1	5	4	5	5	14	6	6	5	6	6	6	7	7	6	6	4	6	1	6	6	7	7	7	5	6	72	32	104	7	7	7	7	7
539	2013-01-18	2013-01-24	2012-11-21	87	1	58	6	1	2	2	1	21	25.4	23	4	4	5	5	4	8	14	7	7	7	7	7	7	7	6	7	7	6	7	6	7	6	7	7	7	7	7	88	35	123	7	7	7	7	7
540	2018-10-30	2018-12-15	2018-10-03	68	1	27	46	1	2	2	1	22.4	28.8	23	4	4	5	5	4	8	14	7	7	6	7	7	6	7	7	6	6	5	7	1	7	6	6	4	6	5	5	79	26	105	7	7	6	7	7
541	2014-12-03	2015-01-31	2014-11-06	66	1	27	59	1	2	1	1	23.5	42.5	27	4	4	5	5	4	8	14	6	6	5	5	6	6	7	6	6	6	1	7	1	7	6	6	6	7	6	6	68	31	99	7	7	7	7	7
542	2014-12-10	2015-05-03	2014-10-14	50	1	57	144	1	2	2	1	18.4	37.7	12	5	4	5	4	5	9	14	6	5	6	6	6	6	7	7	7	7	1	6	1	6	6	4	2	6	5	4	71	21	92	7	7	7	7	7
543	2016-10-13	2016-12-24	2016-09-05	79	1	38	72	1	2	2	1	22	23.6	24	5	4	5	4	5	9	14	7	5	5	5	5	7	7	7	7	7	1	6	5	5	6	5	2	6	6	6	74	25	99	7	7	7	7	7
544	2017-02-17	2017-04-02	2017-02-05	83	1	12	44	1	2	2	1	25.7	27	24	5	4	5	5	4	9	14	7	5	3	5	5	5	7	6	6	5	1	6	1	5	6	5	6	6	5	5	62	27	89	7	7	6	7	7
545	2016-11-02	2016-12-06	2016-10-11	75	1	22	34	1	2	2	1	20.5	27.8	24	5	4	5	5	4	9	14	7	7	5	4	4	5	4	6	7	5	2	6	1	5	6	6	5	6	5	5	63	27	90	7	7	6	7	7
546	2016-01-12	2016-02-13	2015-12-19	59	1	24	32	1	2	2	1	28.4	40	27	5	4	5	5	4	9	14	7	7	7	7	7	7	7	7	6	7	5	6	5	6	6	7	6	7	7	6	85	33	118	7	7	7	7	7
548	2016-10-11	2016-11-26	2016-09-17	84	1	24	46	1	2	2	1	20.3	25.5	28	5	5	5	5	4	10	14	6	6	5	4	4	5	5	6	7	6	1	6	1	5	6	4	4	6	3	3	62	20	82	7	7	7	7	7
549	2013-06-24	2013-08-31	2013-05-24	48	1	31	68	1	2	1	1	27.1	37.1	30	2	0	5	5	5	2	15	7	7	5	6	6	6	7	7	6	6	1	6	1	5	6	7	6	6	6	6	71	31	102	7	7	6	7	7
550	2017-12-20	2018-05-08	2017-11-22	40	1	28	139	1	2	2	1	23.3	33.3	30	2	1	5	5	5	3	15	6	7	5	3	6	7	7	7	7	7	1	6	1	6	6	7	6	7	7	6	70	33	103	7	7	7	7	7
551	2014-01-30	2014-03-18	2013-12-24	71	1	37	47	1	2	2	1	21.5	16.9	25	4	1	5	5	5	5	15	6	7	6	6	6	6	7	6	6	6	6	7	1	7	6	5	5	5	5	6	76	26	102	6	7	6	6	6
552	2015-03-02	2015-04-06	2015-01-26	82	1	35	35	1	2	2	1	21.1	24.5	27	4	1	5	5	5	5	15	6	6	6	7	7	7	6	7	7	7	5	7	5	7	6	7	7	7	7	7	83	35	118	7	7	7	7	7
555	2012-12-21	2013-02-16	2012-11-23	43	1	28	57	1	2	2	1	25	28.1	29	5	1	5	5	5	6	15	7	7	7	7	6	6	7	7	7	7	5	7	1	7	6	5	5	7	7	5	81	29	110	7	7	7	7	7
556	2016-02-01	2016-03-31	2016-01-10	66	1	22	59	1	2	2	1	19.1	31.5	30	4	2	5	5	5	6	15	7	5	1	5	5	6	6	7	7	7	1	7	1	7	6	6	6	7	6	6	65	31	96	7	7	7	7	7
557	2012-10-25	2012-12-08	2012-10-08	56	1	17	44	1	2	1	1	21.7	41.7	29	4	3	5	5	5	7	15	6	6	6	7	7	7	7	7	7	7	5	7	5	7	6	7	7	6	7	7	84	34	118	7	7	7	7	7
559	2015-05-12	2015-06-07	2015-04-28	68	1	14	26	1	2	2	1	20.2	36.4	25	4	4	5	5	5	8	15	6	7	7	7	7	7	7	6	7	7	7	7	5	7	6	6	6	6	6	6	87	30	117	6	7	7	7	7
563	2013-01-29	2013-03-06	2012-12-28	52	1	32	36	1	2	2	1	22.6	26.6	30	4	4	5	5	5	8	15	7	7	6	7	7	6	7	6	7	7	6	7	5	7	6	7	5	7	6	7	85	32	117	7	7	6	7	7
565	2017-06-19	2017-07-15	2017-05-24	77	1	26	26	1	2	2	1	20.3	24.4	26	5	4	5	5	5	9	15	7	6	6	6	6	6	6	6	6	6	1	7	1	7	6	6	7	7	6	6	70	32	102	7	7	7	7	7
566	2016-02-09	2016-03-08	2016-01-04	74	1	36	28	1	2	1	1	20.6	29.3	27	4	5	5	5	5	9	15	7	7	7	7	7	7	7	7	7	7	7	7	7	7	6	7	5	7	7	7	91	33	124	7	7	7	7	7
567	2014-09-08	2014-10-09	2014-08-29	73	1	10	31	1	2	2	1	22.4	34.1	27	4	5	5	5	5	9	15	6	6	6	5	5	7	7	6	7	7	1	6	1	5	6	7	6	6	6	6	70	31	101	7	7	7	7	7
569	2017-03-23	2017-04-13	2017-02-20	86	1	31	21	1	2	1	1	18.1	24.7	28	5	4	5	5	5	9	15	5	5	1	4	4	5	7	6	5	5	1	6	1	5	6	5	5	7	4	4	55	25	80	6	5	1	5	5
571	2014-07-08	2014-08-10	2014-05-16	78	1	53	33	1	2	2	1	19.6	23.6	30	5	4	5	5	5	9	15	5	6	5	6	5	6	7	6	6	6	5	6	1	6	6	7	3	7	4	5	70	26	96	7	7	6	7	7
574	2018-08-24	2018-09-26	2018-08-06	78	1	18	33	1	2	2	1	22.9	33.1	11	5	5	5	5	5	10	15	7	4	5	6	6	7	7	6	7	7	1	6	5	5	6	4	4	5	4	3	74	20	94	7	6	7	7	7
576	2012-12-25	2013-02-16	2012-11-11	74	1	44	53	1	2	2	1	21.6	43.6	20	5	5	5	5	5	10	15	7	6	5	6	6	7	7	6	7	7	5	7	5	7	6	5	4	6	6	5	81	26	107	7	7	6	7	7
577	2017-03-13	2017-04-27	2017-02-03	74	1	38	45	1	2	1	1	19.4	24.1	23	5	5	5	5	5	10	15	7	7	7	7	7	7	7	6	7	7	1	6	1	6	6	5	4	6	5	5	77	25	102	7	7	7	7	7
578	2014-07-18	2014-08-20	2014-05-25	72	1	54	33	1	2	1	1	20.8	26.4	23	5	5	5	5	5	10	15	7	7	7	7	7	6	6	7	6	6	1	7	1	7	6	6	5	6	6	6	75	29	104	7	7	7	7	7
579	2015-04-13	2015-05-28	2015-03-28	67	1	16	45	1	2	2	1	25.2	39.8	24	5	5	5	5	5	10	15	7	7	6	6	6	7	7	7	7	7	6	6	1	6	6	5	5	7	5	5	80	27	107	7	7	7	7	7
582	2013-10-24	2013-11-16	2013-09-10	68	1	44	23	1	2	1	1	21.6	9.5	26	5	5	5	5	5	10	15	7	7	7	7	7	7	7	7	7	7	7	7	7	7	6	4	4	6	4	3	91	21	112	7	7	7	7	7
583	2016-11-15	2016-12-24	2016-09-17	55	1	59	39	1	2	2	1	21.3	30.8	26	5	5	5	5	5	10	15	5	5	5	5	5	7	7	6	7	7	1	6	2	5	6	5	5	6	5	5	68	26	94	7	7	6	7	7
587	2013-02-22	2013-03-16	2013-01-28	69	1	25	22	1	2	2	1	24.4	39.4	27	5	5	5	5	5	10	15	6	7	6	7	7	7	7	7	6	6	5	7	1	7	6	6	5	7	7	6	79	31	110	7	7	7	7	7
588	2016-04-04	2016-05-23	2016-03-04	66	1	31	49	1	2	2	1	22.3	25.5	28	5	5	5	5	5	10	15	7	7	7	7	7	7	7	7	7	7	7	7	7	7	6	3	3	3	3	6	91	18	109	7	7	7	7	7
591	2017-04-07	2017-06-07	2017-02-13	73	1	53	61	1	2	2	1	21.5	30.8	29	5	5	5	5	5	10	15	7	7	4	5	5	7	7	6	7	7	1	7	1	7	6	7	6	6	5	5	71	29	100	7	7	6	7	7
592	2018-04-17	2018-06-06	2018-03-28	52	1	20	50	1	2	2	1	23.3	33.7	29	5	5	5	5	5	10	15	7	7	7	7	7	7	7	7	7	7	1	6	1	6	6	7	7	7	7	7	78	35	113	7	7	7	7	7
593	2019-04-30	2019-06-04	2019-03-12	60	1	49	35	1	2	1	1	23.3	36.2	29	5	5	5	5	5	10	15	7	5	1	6	6	6	7	7	6	6	1	6	1	5	6	6	7	6	5	5	65	29	94	7	7	6	7	7
598	2014-04-10	2014-05-29	2014-04-10	70	1	0	49	1	2	2	1	25.4	46.3	30	5	5	5	5	5	10	15	1	7	5	7	7	7	7	7	7	7	5	6	1	5	6	7	7	7	7	7	74	35	109	7	7	7	7	7
614	2013-05-09	2013-09-12	2013-04-20	65	1	19	126	2	2	2	1	22.6	48	23	0	1	0	0	0	1	0	5	3	2	2	2	2	4	6	2	2	1	6	1	1	6	6	6	6	5	5	38	28	66	7	6	5	6	6
620	2014-11-26	2015-05-22	2014-10-20	53	1	37	177	2	2	2	1	20	21.3	29	0	1	1	0	0	1	1	6	4	2	1	1	2	3	6	2	1	1	6	1	1	6	6	6	7	6	7	36	32	68	7	6	6	7	7
629	2012-07-24	2012-10-03	2012-06-28	51	1	26	71	2	2	2	1	24.4	29.5	26	4	4	1	2	1	8	4	7	3	2	3	3	3	7	6	5	4	1	6	1	1	6	5	5	7	5	4	51	26	77	7	7	7	7	7
657	2013-08-28	2013-10-15	2013-08-14	70	1	14	48	2	2	2	1	24.5	28.4	24	4	4	4	3	3	8	10	7	7	5	6	6	6	7	6	6	6	1	6	1	2	6	7	6	7	6	6	70	32	102	7	7	7	7	7
658	2016-07-29	2016-11-10	2016-06-09	56	1	50	104	2	2	2	1	26.6	39.5	30	2	1	4	4	3	3	11	5	5	3	5	4	5	7	7	5	5	1	6	1	1	6	7	6	6	6	7	59	32	91	7	7	6	7	7
668	2012-10-24	2013-01-19	2012-08-18	22	1	67	87	2	2	1	1	17.8	28	25	4	3	4	4	4	7	12	7	7	7	7	7	7	7	7	7	7	6	7	5	7	6	6	5	7	5	6	88	29	117	7	7	7	7	7
675	2017-03-14	2017-05-11	2017-01-23	44	1	50	58	2	2	2	1	26.7	39.6	28	4	4	4	4	4	8	12	7	7	3	3	3	7	7	7	6	6	4	6	1	2	6	7	7	7	7	7	67	35	102	7	7	7	7	7
676	2016-11-14	2017-01-09	2016-10-21	75	1	24	56	2	2	2	1	19.7	27.3	29	4	4	4	4	4	8	12	4	6	4	7	4	5	6	7	5	5	4	6	1	1	6	7	7	7	7	7	64	35	99	7	7	7	7	7
677	2014-09-03	2014-09-23	2014-07-21	47	1	44	20	2	2	1	1	26.9	24.6	30	4	4	4	4	4	8	12	7	7	7	7	7	7	7	7	7	7	1	7	1	7	6	7	7	7	7	7	79	35	114	7	7	7	7	7
680	2013-10-09	2013-11-28	2013-08-30	48	1	40	50	2	2	2	1	24.9	50.1	30	4	4	4	4	4	8	12	7	7	5	7	7	7	7	7	7	7	1	7	6	7	6	7	7	7	7	7	82	35	117	7	7	7	7	7
682	2015-09-15	2015-10-23	2015-08-29	57	1	17	38	2	2	2	1	22.2	42.2	25	4	5	4	4	4	9	12	7	6	6	7	7	6	7	7	6	6	1	6	1	5	6	6	6	6	6	7	73	31	104	7	6	6	7	7
683	2015-03-03	2015-05-01	2015-01-21	63	1	41	59	2	2	2	1	25.5	29.7	30	4	4	4	5	4	8	13	6	5	3	6	6	7	7	7	7	7	1	6	1	6	6	5	6	6	4	5	69	26	95	7	7	5	7	7
684	2015-04-16	2015-05-20	2015-03-04	50	1	43	34	2	2	2	1	24.2	28.4	29	5	4	4	5	4	9	13	7	7	7	7	7	7	7	7	7	7	5	6	1	6	6	5	5	6	5	5	82	26	108	7	7	7	7	7
685	2015-12-01	2015-12-25	2015-10-27	57	1	35	24	2	2	2	1	22.3	28.4	30	5	4	4	4	5	9	13	7	7	5	7	7	7	7	7	7	7	5	6	1	6	6	6	7	6	6	6	80	31	111	7	7	6	7	7
688	2013-06-25	2013-07-12	2013-06-25	48	1	0	17	2	2	2	1	23.3	31.2	30	5	5	5	4	4	10	13	7	6	5	7	7	7	7	7	7	7	6	7	6	7	6	7	7	7	7	7	86	35	121	7	7	7	7	7
689	2013-02-08	2013-04-06	2013-01-10	56	1	29	57	2	2	2	1	17	32.3	28	3	1	5	5	4	4	14	5	4	4	4	6	6	7	7	7	7	1	7	1	7	6	7	5	7	7	7	66	33	99	7	7	7	7	7
690	2016-03-31	2016-05-16	2016-03-02	46	1	29	46	2	2	1	1	22.2	36.9	30	3	2	5	5	4	5	14	7	7	7	7	4	7	7	6	7	7	1	7	1	7	6	7	7	7	7	7	75	35	110	7	7	7	7	7
691	2013-08-30	2013-10-22	2013-08-15	44	1	15	53	2	2	2	1	28.6	36.6	16	4	4	5	5	4	8	14	7	5	5	6	6	7	7	7	7	7	1	6	1	6	6	5	5	6	6	5	72	27	99	7	7	7	7	7
693	2014-05-30	2014-06-28	2014-05-01	39	1	29	29	2	2	2	1	25.1	40	25	4	4	5	5	4	8	14	7	7	6	7	7	7	7	7	7	7	6	7	2	7	6	6	6	7	6	5	84	30	114	7	7	7	7	7
694	2019-04-22	2019-05-09	2019-04-02	55	1	20	17	2	2	2	1	17.6	29.5	28	4	4	5	4	5	8	14	7	7	7	7	7	7	7	7	7	7	1	7	7	7	6	6	4	7	6	6	85	29	114	7	7	7	7	7
695	2014-01-21	2014-04-25	2013-12-28	63	1	24	94	2	2	2	1	24.5	35.2	28	4	4	5	4	5	8	14	7	7	7	7	7	7	7	7	7	7	5	7	5	7	6	7	6	7	7	6	87	33	120	7	7	7	7	7
699	2013-09-19	2013-11-13	2013-08-04	49	1	46	55	2	2	2	1	20.9	41.4	30	5	5	5	5	4	10	14	7	6	4	7	7	6	7	7	6	6	6	6	4	5	6	6	6	7	5	6	79	30	109	7	7	7	7	7
705	2018-01-25	2018-03-03	2018-01-22	50	1	3	37	2	2	2	1	24.1	35.6	28	5	4	5	5	5	9	15	7	7	7	7	7	7	7	7	7	7	1	6	4	6	6	7	7	7	7	7	81	35	116	7	7	7	7	7
706	2016-08-08	2016-09-08	2016-07-24	49	1	15	31	2	2	2	1	25	35.2	30	5	4	5	5	5	9	15	7	6	6	7	7	7	7	7	7	7	6	7	5	7	6	7	7	6	7	7	86	34	120	7	7	6	7	7
707	2018-12-26	2019-02-05	2018-12-10	57	1	16	41	2	2	2	1	26.5	44	30	5	4	5	5	5	9	15	7	7	5	5	5	6	7	7	6	6	1	6	1	6	6	7	6	6	7	6	69	32	101	7	7	7	7	7
708	2012-12-04	2012-12-11	2012-11-04	70	1	30	7	2	2	2	1	22.6	23	17	5	5	5	5	5	10	15	7	5	5	5	5	6	7	7	7	7	1	6	1	6	6	4	5	4	3	3	69	19	88	7	5	5	5	5
710	2013-12-10	2014-03-29	2013-11-03	39	1	37	109	2	2	2	1	23.3	45.1	22	5	5	5	5	5	10	15	7	7	7	7	7	7	7	7	7	7	7	7	1	7	6	5	6	6	5	5	85	27	112	7	7	7	7	7
711	2013-07-12	2013-08-05	2013-07-02	65	1	10	24	2	2	2	1	24.9	26.9	23	5	5	5	5	5	10	15	7	7	6	7	7	7	7	6	6	7	7	7	6	7	6	7	7	7	7	7	87	35	122	7	7	6	7	7
712	2017-11-06	2017-12-20	2017-10-23	66	1	14	44	2	2	2	1	22.1	38.6	24	5	5	5	5	5	10	15	5	5	5	5	5	6	7	7	6	6	1	6	1	6	6	4	6	4	4	6	65	24	89	7	7	7	7	7
713	2017-01-10	2017-01-16	2016-11-13	54	1	58	6	2	2	2	1	32.6	52.4	26	5	5	5	5	5	10	15	7	7	7	7	7	7	6	6	7	7	6	7	1	7	6	5	5	5	5	5	82	25	107	7	7	7	7	7
716	2018-02-16	2018-04-08	2018-01-28	46	1	19	51	2	2	2	1	24.7	49.4	28	5	5	5	5	5	10	15	7	7	5	7	7	7	7	7	7	7	5	6	1	6	6	5	4	7	5	5	80	26	106	7	7	7	7	7
720	2015-12-28	2016-01-09	2015-12-16	46	1	12	12	2	2	2	1	22.1	33.8	29	5	5	5	5	5	10	15	7	7	7	7	7	7	7	7	7	7	6	7	6	7	6	7	6	7	6	6	89	32	121	7	7	7	7	7
721	2018-04-18	2018-05-17	2018-04-06	63	1	12	29	2	2	1	1	31.5	37.7	29	5	5	5	5	5	10	15	7	7	5	6	6	6	7	7	6	6	1	6	1	5	6	5	5	6	5	6	71	27	98	7	7	7	7	7
722	2015-02-09	2015-03-14	2015-01-13	49	1	27	33	2	2	1	1	19.3	37.9	29	5	5	5	5	5	10	15	6	6	5	6	6	7	7	7	7	7	5	6	1	6	6	6	5	6	5	6	76	28	104	7	7	7	7	7
723	2018-02-21	2018-03-26	2018-01-07	44	1	45	33	2	2	2	1	23.2	46.1	29	5	5	5	5	5	10	15	7	7	7	7	7	7	7	6	7	7	6	7	5	7	6	6	7	6	5	3	87	27	114	7	7	7	7	7
724	2018-12-20	2019-01-22	2018-11-19	56	1	31	33	2	2	1	1	19.9	29.1	30	5	5	5	5	5	10	15	7	7	7	7	7	7	7	7	7	7	1	7	6	7	6	6	7	7	7	7	84	34	118	7	7	7	7	7
727	2019-07-09	2019-08-16	2019-06-14	60	1	25	38	2	2	1	1	25.2	37.7	30	5	5	5	5	5	10	15	6	7	5	7	7	7	7	7	7	7	1	7	1	7	6	7	7	7	7	7	76	35	111	7	7	7	7	7
760	2013-10-03	2013-12-12	2013-09-03	78	2	30	70	1	1	2	2	18.1	20.5	30	2	1	3	3	3	3	9	7	6	5	5	5	5	7	6	5	5	1	6	1	3	6	6	6	6	6	6	64	30	94	7	7	6	6	6
790	2017-08-29	2018-02-21	2017-07-24	77	2	36	176	1	1	2	1	17.4	14.7	29	0	0	2	2	1	0	5	5	4	2	4	4	5	7	7	5	4	1	6	1	1	6	6	6	7	6	7	55	32	87	7	7	6	6	6
811	2013-04-05	2013-05-27	2013-03-04	73	2	32	52	1	1	2	1	21.6	25.3	29	4	3	3	3	3	7	9	7	7	5	7	7	7	7	7	6	6	5	6	3	4	6	7	7	7	7	7	80	35	115	7	7	5	7	7
821	2017-06-09	2017-08-26	2017-05-05	79	2	35	78	1	1	2	1	24.4	16.5	25	2	1	4	4	4	3	12	6	6	3	2	3	4	6	7	4	4	1	6	1	3	6	7	6	7	6	7	53	33	86	7	6	6	7	7
822	2016-09-20	2016-12-11	2016-08-27	83	2	24	82	1	1	2	1	15	10.3	26	2	1	4	4	4	3	12	7	7	4	5	5	7	7	6	6	6	1	6	1	5	6	7	7	6	6	7	68	33	101	7	7	7	7	7
823	2013-07-25	2013-11-10	2013-07-03	87	2	22	108	1	1	2	1	23.3	16.9	22	3	1	4	4	4	4	12	6	3	2	5	3	5	7	7	5	5	1	6	1	1	6	7	7	7	7	7	56	35	91	6	4	3	7	7
824	2013-10-02	2013-12-14	2013-08-30	70	2	33	73	1	1	2	1	19.7	22.2	30	3	1	4	4	4	4	12	7	7	5	7	7	6	7	6	7	6	5	7	1	7	6	7	7	7	6	6	78	33	111	7	7	7	7	7
826	2014-03-03	2014-04-27	2014-01-18	64	2	44	55	1	1	2	1	24.1	20.8	27	4	1	4	4	4	5	12	7	6	6	4	4	6	7	7	6	6	1	7	1	7	6	7	5	6	6	6	68	30	98	7	7	7	6	6
828	2014-08-14	2014-10-13	2014-07-21	70	2	24	60	1	1	2	1	23.8	14	27	3	3	4	4	4	6	12	7	6	6	5	5	6	6	6	6	6	6	6	1	5	6	6	6	6	6	6	72	30	102	7	6	6	7	7
829	2018-03-27	2018-05-22	2018-02-15	77	2	40	56	1	1	1	1	22.2	21.3	30	4	2	4	4	4	6	12	7	7	3	7	7	6	7	6	5	5	1	6	1	1	6	7	7	7	7	7	68	35	103	7	7	7	7	7
832	2015-12-01	2016-02-04	2015-11-08	62	2	23	65	1	1	2	1	20.4	22.5	29	4	3	4	4	4	7	12	7	7	7	7	7	7	7	6	7	7	1	6	1	5	6	7	7	7	7	7	77	35	112	7	7	7	7	7
843	2017-01-13	2017-02-25	2016-12-12	63	2	32	43	1	1	2	1	22.7	23	28	4	4	4	4	4	8	12	7	7	5	7	7	6	7	7	7	6	5	6	4	6	6	7	7	7	6	7	81	34	115	7	7	6	7	7
847	2017-08-02	2017-09-26	2017-07-13	70	2	20	55	1	1	2	1	24.7	23.1	30	4	4	4	4	4	8	12	6	6	5	6	6	6	7	7	6	6	1	6	1	5	6	6	6	7	6	6	69	31	100	7	7	7	7	7
849	2016-02-15	2016-03-17	2015-12-26	56	2	51	31	1	1	2	1	21.5	27.2	28	4	5	4	4	4	9	12	7	7	7	7	7	7	7	7	6	7	6	7	1	7	6	7	7	7	7	7	83	35	118	7	7	7	7	7
852	2014-10-08	2014-11-05	2014-08-31	68	2	38	28	1	1	2	1	20.8	14.6	28	5	5	4	4	4	10	12	7	6	6	6	6	7	7	6	7	7	1	6	1	5	6	6	7	6	6	5	73	30	103	7	7	6	7	6
853	2015-02-20	2015-03-27	2015-01-25	67	2	26	35	1	1	2	1	25.9	23.7	29	5	5	4	4	4	10	12	7	7	7	6	6	7	7	7	7	7	6	7	1	7	6	7	7	7	6	7	82	34	116	7	7	7	7	7
854	2016-11-29	2016-12-19	2016-11-12	48	2	17	20	1	1	2	1	22.8	28.2	30	5	5	4	4	4	10	12	7	7	6	7	7	7	7	6	7	6	6	7	1	7	6	7	7	7	7	7	81	35	116	7	7	7	7	7
855	2014-12-01	2015-02-24	2014-10-25	79	2	37	85	1	1	2	1	17.2	22.4	19	3	1	5	4	4	4	13	7	6	4	4	4	7	7	7	7	6	4	6	1	6	6	5	6	7	5	5	70	28	98	7	7	7	7	7
856	2016-11-10	2016-11-30	2016-10-13	62	2	28	20	1	1	2	1	17.1	22	28	4	4	4	4	5	8	13	7	7	5	7	7	6	7	7	6	6	1	6	1	6	6	7	7	7	7	7	73	35	108	7	7	7	7	7
859	2015-02-27	2015-04-30	2015-01-28	76	2	30	62	1	1	2	1	21.7	16.5	25	5	4	4	5	4	9	13	7	5	4	4	4	5	4	4	5	5	2	6	1	5	6	6	6	6	5	5	56	28	84	7	7	6	7	6
861	2017-12-29	2018-01-16	2017-12-18	76	2	11	18	1	1	2	1	24.2	20.7	29	5	4	4	5	4	9	13	5	6	6	5	5	5	5	5	5	3	1	6	1	3	6	6	6	6	6	6	58	30	88	7	7	7	7	7
862	2014-10-16	2014-11-15	2014-09-18	50	2	28	30	1	1	2	1	26.8	23.6	28	3	1	5	5	4	4	14	7	6	4	4	6	6	7	7	7	6	6	6	1	6	6	6	6	6	6	6	73	30	103	7	6	6	7	7
875	2013-05-13	2013-06-05	2013-03-31	76	2	43	23	1	1	2	1	24.3	19	23	5	5	5	5	5	10	15	7	7	7	7	7	7	7	7	7	7	7	6	6	6	6	7	7	6	4	3	89	27	116	7	7	7	7	7
877	2016-02-02	2016-02-24	2016-01-05	48	2	28	22	1	1	2	1	21.6	26	27	5	5	5	5	5	10	15	7	6	6	7	7	7	7	7	7	7	5	7	1	7	6	5	5	6	4	5	81	25	106	7	6	6	7	7
882	2017-04-11	2017-05-18	2017-03-01	72	2	41	37	1	1	2	1	25.1	25.8	30	5	5	5	5	5	10	15	7	7	6	7	7	6	7	6	7	6	6	6	5	6	6	7	7	7	7	7	83	35	118	7	7	7	7	7
883	2016-07-19	2016-08-13	2016-05-21	56	2	59	25	1	1	2	1	20	33.2	30	5	5	5	5	5	10	15	7	6	6	6	7	7	7	7	7	7	6	6	5	6	6	7	6	7	7	7	84	34	118	7	6	6	7	7
929	2019-07-18	2020-01-07	2019-06-10	60	2	38	173	2	1	2	1	22.7	20	30	1	0	1	1	0	1	2	6	5	1	3	2	3	2	3	3	4	1	6	1	1	6	7	7	6	6	7	40	33	73	7	6	5	6	6
952	2013-10-09	2014-01-11	2013-09-16	61	2	23	94	2	1	2	1	16	20.8	29	4	4	3	3	3	8	9	7	5	4	4	4	5	7	7	5	5	1	6	1	2	6	7	7	7	7	7	61	35	96	7	7	6	7	7
972	2012-07-25	2012-09-09	2012-07-01	63	2	24	46	2	1	2	1	27.2	27.6	24	4	4	4	4	4	8	12	7	7	3	5	5	5	7	4	5	5	1	6	1	2	6	7	6	7	6	5	61	31	92	7	7	7	7	7
974	2015-09-01	2015-10-10	2015-07-15	56	2	48	39	2	1	2	1	29.1	19	25	4	4	4	4	4	8	12	7	7	6	6	6	7	6	6	6	6	5	6	1	5	6	5	5	6	4	3	75	23	98	7	7	6	7	7
976	2013-03-22	2013-04-24	2013-02-03	68	2	47	33	2	1	1	1	22.5	21.3	26	4	4	4	4	4	8	12	7	7	2	7	7	7	6	7	6	6	1	6	1	6	6	7	7	7	7	7	70	35	105	7	7	5	7	7
982	2019-02-14	2019-03-11	2018-12-25	78	2	51	25	2	1	1	1	19.3	23	29	4	5	4	4	4	9	12	7	7	5	7	5	5	7	7	5	5	1	6	1	5	6	6	7	7	6	6	68	32	100	7	7	6	7	7
984	2013-06-12	2013-07-23	2013-05-09	50	2	34	41	2	1	2	1	25.6	27.7	30	5	5	4	4	4	10	12	7	6	5	6	6	6	7	6	6	6	5	6	5	6	6	6	6	5	5	6	77	28	105	7	7	7	7	7
988	2013-01-25	2013-04-08	2012-12-26	58	2	30	73	2	1	2	1	20.1	16.2	30	4	4	4	5	5	8	14	7	6	7	7	7	6	7	7	7	7	7	7	5	7	6	7	7	5	7	7	87	33	120	7	7	7	7	7
989	2017-05-30	2017-07-22	2017-04-29	73	2	31	53	2	1	2	1	22.8	23.3	30	4	4	5	5	4	8	14	7	7	5	5	5	6	6	6	6	6	4	6	1	5	6	6	7	7	5	6	70	31	101	7	7	6	7	7
990	2015-02-09	2015-03-16	2014-12-21	62	2	50	35	2	1	1	1	20.3	21.3	30	5	4	4	5	5	9	14	7	7	1	7	7	7	7	6	7	7	1	6	1	5	6	7	7	7	5	5	71	31	102	7	7	6	7	7
996	2013-12-05	2014-01-09	2013-11-06	66	2	29	35	2	1	2	1	19.1	22.1	27	5	5	5	5	5	10	15	7	6	6	6	5	6	7	7	6	6	5	6	1	5	6	7	7	7	6	6	74	33	107	7	7	7	7	7
997	2017-06-26	2017-08-04	2017-05-20	65	2	37	39	2	1	2	1	20.8	23	29	5	5	5	5	5	10	15	7	6	6	7	7	7	7	7	7	6	1	6	1	5	6	6	6	7	6	6	75	31	106	7	7	7	7	7
998	2014-01-06	2014-02-13	2013-12-04	46	2	33	38	2	1	1	1	22.9	18.3	30	5	5	5	5	5	10	15	7	7	5	7	7	7	7	7	7	7	1	7	1	7	6	7	7	6	6	6	77	32	109	7	7	6	7	7
1033	2014-09-29	2014-11-17	2014-08-23	86	2	37	49	1	2	1	2	27.2	17.7	18	5	5	4	5	5	10	14	7	7	5	5	5	6	7	5	6	6	5	6	3	5	6	4	3	7	3	4	73	21	94	7	7	5	6	6
1035	2016-08-02	2016-10-16	2016-06-20	81	2	43	75	1	2	1	2	16.9	16	14	5	5	5	5	5	10	15	6	5	3	6	6	7	7	7	7	6	1	6	1	6	6	4	4	5	3	3	68	19	87	7	7	7	7	7
1036	2016-10-04	2016-10-26	2016-09-16	79	2	18	22	1	2	1	1	24.9	9.1	8	0	0	0	0	0	0	0	7	7	6	7	7	6	7	7	7	6	5	6	4	6	6	7	7	7	7	7	82	35	117	7	7	7	7	7
1045	2018-04-20	2018-07-29	2018-03-24	54	2	27	100	1	2	2	1	24.4	27.2	30	1	1	3	3	0	2	6	5	6	4	4	5	6	7	6	6	6	1	6	1	2	6	6	6	6	6	6	63	30	93	7	7	7	7	7
1058	2016-11-17	2017-01-24	2016-10-26	65	2	22	68	1	2	2	1	19.5	26	29	3	3	2	3	4	6	9	5	4	4	4	4	5	7	7	5	5	1	6	1	1	6	7	7	7	6	7	58	34	92	7	7	6	7	7
1077	2018-10-16	2019-01-29	2018-09-25	76	2	21	105	1	2	1	1	28	7.5	17	4	4	4	4	4	8	12	6	5	4	4	4	5	6	6	5	5	1	6	1	4	6	5	3	3	3	3	58	17	75	7	7	6	7	7
1078	2019-02-07	2019-03-15	2019-01-16	71	2	22	36	1	2	2	1	19.4	17.7	19	4	4	4	4	4	8	12	7	6	4	6	6	5	7	6	6	6	1	6	5	5	6	5	2	5	2	2	71	16	87	7	7	7	7	7
1081	2016-04-01	2016-07-23	2016-02-28	54	2	33	113	1	2	1	1	21.4	23	23	4	4	4	4	4	8	12	7	5	5	5	5	7	7	6	7	7	1	6	1	4	6	5	5	6	5	5	69	26	95	7	7	6	7	7
1086	2019-08-30	2019-11-07	2019-08-05	80	2	25	69	1	2	2	1	29.8	19.6	26	4	4	4	4	4	8	12	7	7	1	7	7	5	6	6	5	5	1	6	1	5	6	6	6	7	5	6	64	30	94	7	7	7	7	7
1092	2012-08-03	2012-10-05	2012-06-26	73	2	38	63	1	2	2	1	19.3	13.6	29	4	4	4	4	4	8	12	7	7	6	5	5	6	7	6	5	5	5	6	1	5	6	7	7	7	7	7	71	35	106	6	7	7	7	7
1095	2016-09-14	2016-10-21	2016-08-24	56	2	21	37	1	2	2	1	25.8	25.9	30	4	4	4	4	4	8	12	7	7	7	7	7	7	7	7	7	7	7	7	6	7	6	7	7	7	7	7	90	35	125	7	7	7	7	7
1097	2017-01-25	2017-03-02	2016-12-17	82	2	39	36	1	2	2	1	21.2	17.3	23	5	4	4	4	4	9	12	7	7	6	7	7	7	6	6	7	7	5	6	5	6	6	6	6	6	6	5	83	29	112	7	7	6	7	7
1099	2016-06-08	2016-07-09	2016-05-02	65	2	37	31	1	2	2	1	21.5	22.2	30	5	4	4	4	4	9	12	7	7	6	6	6	6	7	6	7	6	5	6	1	5	6	7	6	7	7	7	76	34	110	7	7	7	7	7
1101	2017-11-24	2018-01-28	2017-11-06	73	2	18	65	1	2	2	1	19.4	16.3	19	5	5	4	4	4	10	12	7	6	5	6	6	7	7	6	7	7	4	6	1	5	6	4	4	7	4	4	75	23	98	7	7	7	7	7
1103	2016-05-25	2016-08-24	2016-04-14	78	2	41	91	1	2	2	1	26.4	13.7	22	4	4	5	4	4	8	13	6	5	5	5	5	7	7	7	7	7	1	6	3	5	6	5	6	6	5	5	71	27	98	7	7	7	7	7
1107	2012-11-09	2013-01-15	2012-09-28	55	2	42	67	1	2	2	1	23.1	16.2	28	3	1	4	5	5	4	14	5	4	4	3	5	6	7	6	6	6	1	6	1	5	6	7	4	7	7	7	60	32	92	5	4	4	7	7
1112	2019-05-10	2019-06-24	2019-04-02	80	2	38	45	1	2	2	1	19.4	13	24	5	4	4	5	5	9	14	7	7	6	7	7	6	7	6	6	6	1	7	1	7	6	4	4	6	4	4	74	22	96	7	7	6	7	7
1113	2018-11-13	2018-12-10	2018-10-28	80	2	16	27	1	2	2	1	23.9	18.7	23	5	5	5	5	4	10	14	7	7	4	7	6	6	6	6	6	6	5	6	1	6	6	5	5	5	5	4	73	24	97	7	7	6	7	7
1118	2013-10-01	2013-12-18	2013-09-02	83	2	29	78	1	2	2	1	18.8	11.7	30	4	4	5	5	5	8	15	5	6	6	5	5	6	6	6	6	6	1	6	1	6	6	6	6	4	6	4	65	26	91	7	7	7	7	7
1119	2013-01-21	2013-02-12	2012-12-23	66	2	29	22	1	2	2	1	26.4	27.3	30	5	3	5	5	5	8	15	7	7	5	6	6	6	7	7	7	7	1	6	1	6	6	7	7	6	7	7	73	34	107	7	7	6	7	7
1120	2014-04-17	2014-05-19	2014-03-14	71	2	34	32	1	2	2	1	18.6	16.5	19	5	4	5	5	5	9	15	6	5	4	6	5	6	5	5	6	6	1	7	1	7	6	3	3	2	3	2	63	13	76	7	5	7	7	7
1121	2016-11-16	2016-12-21	2016-10-22	65	2	25	35	1	2	2	1	21.9	14.5	26	5	4	5	5	5	9	15	7	7	5	7	7	6	7	7	7	6	1	6	1	6	6	5	5	6	5	4	74	25	99	7	7	6	7	7
1122	2017-07-11	2017-08-29	2017-06-14	76	2	27	49	1	2	2	1	25.2	16.4	28	5	4	5	5	5	9	15	7	5	4	5	4	5	6	6	5	5	1	6	1	5	6	6	6	6	6	6	60	30	90	7	7	7	7	7
1126	2016-05-13	2016-06-14	2016-04-07	77	2	36	32	1	2	2	1	26.6	16.7	29	4	5	5	5	5	9	15	6	5	3	5	5	5	6	6	7	5	1	6	1	5	6	4	5	5	4	3	61	21	82	6	7	7	7	7
1128	2014-06-18	2014-09-17	2014-05-14	84	2	35	91	1	2	1	1	20.8	17	14	5	5	5	5	5	10	15	7	7	5	5	5	5	7	7	7	5	1	6	1	5	6	4	4	6	4	6	68	24	92	7	7	5	7	6
1129	2015-01-29	2015-04-02	2015-01-04	73	2	25	63	1	2	2	1	18	13	15	5	5	5	5	5	10	15	7	5	6	5	5	5	6	7	5	6	1	6	1	4	6	3	3	6	3	2	65	17	82	7	7	5	7	7
1130	2014-06-02	2014-07-05	2014-05-13	40	2	20	33	1	2	2	1	23.5	16	19	5	5	5	5	5	10	15	7	7	1	6	6	6	7	7	6	6	1	6	1	4	6	3	3	4	2	2	67	14	81	7	7	7	7	7
1131	2015-10-27	2015-12-15	2015-10-08	58	2	19	49	1	2	2	1	24.5	17.5	21	5	5	5	5	5	10	15	6	5	4	5	5	6	6	6	6	6	4	6	1	6	6	5	4	4	4	5	66	22	88	7	7	7	7	7
1135	2016-04-11	2016-06-22	2016-03-07	52	2	35	72	1	2	2	1	20.7	24.2	25	5	5	5	5	5	10	15	7	5	5	5	5	5	7	7	7	7	1	6	1	5	6	2	2	6	3	3	68	16	84	7	7	7	7	7
1137	2017-05-19	2017-06-27	2017-05-01	76	2	18	39	1	2	2	1	22.6	18.5	26	5	5	5	5	5	10	15	7	7	6	5	5	7	6	6	7	7	1	6	1	5	6	6	6	6	3	3	71	24	95	7	7	7	7	7
1178	2019-11-19	2020-03-28	2019-11-01	41	2	18	130	2	2	2	1	21.2	22.3	24	1	0	3	4	2	1	9	6	5	4	4	3	5	7	7	6	5	1	6	1	2	6	4	4	6	5	5	60	24	84	7	7	7	7	7
1186	2012-10-26	2013-01-23	2012-10-08	68	2	18	89	2	2	1	1	19.7	26.2	29	4	4	4	4	3	8	11	6	6	4	6	6	6	7	6	6	6	1	6	1	1	6	6	6	7	6	6	67	31	98	7	6	5	6	6
1197	2013-12-24	2014-02-11	2013-11-13	69	2	41	49	2	2	2	1	17.7	16.1	22	4	4	4	4	4	8	12	6	6	5	6	6	6	7	7	7	6	1	6	5	6	6	5	5	5	5	5	74	25	99	7	7	7	7	7
1205	2016-06-08	2016-10-28	2016-06-08	58	2	0	142	2	2	2	1	20.4	23.9	29	4	4	4	4	4	8	12	6	5	2	4	4	5	6	6	6	6	1	6	1	1	6	7	7	7	6	6	58	33	91	7	7	7	7	7
1206	2017-01-05	2017-02-27	2016-11-12	60	2	54	53	2	2	2	1	21.3	25.4	29	4	4	4	4	4	8	12	6	5	4	4	4	6	7	6	6	6	1	6	1	6	6	7	7	7	5	7	62	33	95	7	7	7	7	7
1210	2017-05-08	2017-07-01	2017-03-27	60	2	42	54	2	2	2	1	20.7	26	28	5	4	5	4	4	9	13	7	7	5	6	6	7	6	6	7	6	5	6	1	6	6	6	6	6	6	6	75	30	105	7	7	6	7	7
1212	2017-10-17	2018-01-22	2017-09-28	54	2	19	97	2	2	2	1	22.7	24.2	27	4	5	4	5	5	9	14	6	6	6	5	5	5	7	7	6	6	1	6	1	4	6	5	5	7	6	6	67	29	96	7	7	7	7	7
1215	2013-07-29	2013-08-29	2013-07-08	66	2	21	31	2	2	2	1	17.4	21.8	29	4	5	5	5	5	9	15	6	7	7	7	7	6	7	7	7	6	5	6	1	6	6	5	5	6	5	6	79	27	106	7	7	7	7	7
1219	2012-12-10	2013-02-08	2012-11-12	60	2	28	60	2	2	2	1	21.2	16.6	19	5	5	5	5	5	10	15	7	7	7	7	7	7	7	7	7	7	5	7	5	7	6	7	7	6	5	2	87	27	114	7	7	7	7	7
1220	2014-10-17	2014-12-03	2014-09-08	36	2	39	47	2	2	2	1	23.8	20.8	19	5	5	5	5	5	10	15	7	7	1	7	7	7	7	7	7	7	1	7	1	7	6	5	5	6	5	5	73	26	99	7	7	7	7	7
1222	2017-07-25	2017-08-25	2017-06-22	70	2	33	31	2	2	1	1	22.4	19.9	22	5	5	5	5	5	10	15	7	7	7	7	7	7	7	6	7	7	1	6	1	6	6	6	6	6	6	5	77	29	106	7	7	7	7	7
1223	2016-05-16	2016-09-03	2016-03-25	53	2	52	110	2	2	2	1	17.4	24.4	24	5	5	5	5	5	10	15	7	3	5	6	6	6	7	7	6	6	5	6	1	6	6	4	4	5	3	2	71	18	89	7	7	7	7	7
1224	2014-03-27	2014-04-12	2014-02-15	62	2	40	16	2	2	2	1	17.4	18	27	5	5	5	5	5	10	15	7	7	7	7	7	7	7	6	7	7	5	7	1	7	6	6	5	6	6	6	82	29	111	7	7	7	7	7
1225	2013-06-26	2013-07-18	2013-05-27	50	2	30	22	2	2	2	1	18.2	15.6	28	5	5	5	5	5	10	15	7	6	5	7	7	6	7	7	7	7	5	7	5	7	6	6	6	7	7	6	83	32	115	7	7	7	7	7
1226	2018-04-05	2018-06-20	2018-03-07	59	2	29	76	2	2	2	1	25.7	19	29	5	5	5	5	5	10	15	7	7	6	7	7	7	7	6	7	7	1	6	1	6	6	4	4	5	4	3	76	20	96	7	7	7	7	7
1227	2014-06-30	2014-07-28	2014-05-24	55	2	37	28	2	2	2	1	18.3	23.7	29	5	5	5	5	5	10	15	7	7	5	7	7	7	7	7	7	7	5	7	1	7	6	5	5	5	5	5	81	25	106	7	7	7	7	7
1228	2017-04-18	2017-06-21	2017-03-18	22	2	31	64	2	2	2	1	23.1	23.2	30	5	5	5	5	5	10	15	7	6	6	6	6	7	7	6	7	7	1	6	1	6	6	5	4	5	5	6	73	25	98	7	7	7	7	7
553	2015-09-11	2015-10-15	2015-07-26	82	1	47	34	1	2	2	1	25	30	28	4	1	5	5	5	5	15	5	6	4	6	6	5	7	7	7	5	5	7	1	5	7	7	7	7	7	7	71	35	106	7	7	6	7	7
581	2015-10-08	2015-11-06	2015-09-07	55	1	31	29	1	2	2	1	20.6	43.3	25	5	5	5	5	5	10	15	6	6	5	6	6	6	7	7	7	7	5	7	5	7	7	6	6	7	5	6	80	30	110	7	7	7	7	7
726	2017-10-10	2017-10-17	2017-09-20	43	1	20	7	2	2	2	1	22.4	34	30	5	5	5	5	5	10	15	7	7	7	7	7	7	7	7	7	7	7	7	7	7	7	7	7	7	6	6	91	33	124	7	7	7	7	7
206	2018-05-09	2018-06-20	2018-04-11	20	1	28	42	1	1	2	1	23	31.7	30	4	1	5	5	5	5	15	7	7	7	6	6	7	7	7	7	7	1	5	1	5	non	6	7	6	6	6	75	31	106	7	7	7	7	6
215	2018-03-09	2018-05-23	2018-02-11	64	1	26	75	1	1	2	1	23.1	24	28	4	4	5	5	5	8	15	5	4	1	4	4	5	1	6	5	5	1	5	1	5	non	4	4	5	4	4	47	21	68	7	6	5	7	7
521	2018-01-26	2018-02-16	2017-12-23	67	1	34	21	1	2	2	1	27.8	42.2	30	5	5	4	4	4	10	12	7	7	5	7	7	7	7	7	7	7	1	6	1	6	non	7	7	6	7	7	76	34	110	7	7	7	7	7
561	2018-09-19	2018-10-18	2018-08-26	50	1	24	29	1	2	1	1	25.6	36	28	4	4	5	5	5	8	15	7	7	5	6	6	7	7	6	7	7	1	7	1	7	non	7	6	6	7	7	74	33	107	7	7	7	7	7
575	2018-09-25	2018-10-23	2018-08-26	66	1	30	28	1	2	2	1	24.9	37.2	20	5	5	5	5	5	10	15	6	6	5	6	6	6	7	7	6	6	1	7	1	7	non	5	4	5	5	5	70	24	94	7	7	7	7	7
692	2017-09-14	2017-11-01	2017-08-23	58	1	22	48	2	2	2	1	21.4	28	18	4	4	4	5	5	8	14	7	5	4	5	5	5	3	4	7	7	1	5	1	5	non	4	3	4	3	3	59	17	76	7	6	6	7	6
1211	2015-02-06	2015-04-05	2015-01-26	61	2	11	58	2	2	2	1	18.4	17.6	22	4	4	4	5	5	8	14	6	6	5	6	6	7	7	7	7	7	5	5	1	5	non	7	4	6	6	5	75	28	103	7	7	7	7	7
841	2017-10-31	2017-12-02	2017-10-14	75	2	17	32	1	1	1	1	24	14.1	27	4	4	4	4	4	8	12	7	5	5	6	6	7	4	4	7	7	1	6	5	6	non	6	6	4	6	6	70	28	98	7	7	6	7	7
162	2015-06-23	2015-08-20	2015-05-14	70	1	40	58	1	1	2	1	19.4	28.3	24	5	4	4	4	4	9	12	6	5	3	4	3	2	4	5	5	5	1	1	1	2	1	6	7	4	5	6	45	28	73	7	7	6	7	7
408	2015-04-15	2015-09-03	2015-03-02	62	1	44	141	1	2	2	2	22.6	23.6	29	1	1	3	4	2	2	9	5	4	1	2	2	2	3	2	3	3	1	1	1	1	1	6	5	6	5	5	30	27	57	6	6	4	6	6
613	2015-07-13	2015-10-28	2015-06-28	50	1	15	107	2	2	2	1	21.3	34	23	1	0	0	0	0	1	0	5	3	3	2	2	4	6	6	4	4	1	1	1	1	1	7	4	6	5	5	42	27	69	7	6	6	7	7
820	2015-04-23	2015-09-02	2015-03-18	79	2	36	132	1	1	1	1	16.8	9	28	1	1	4	4	4	2	12	3	3	1	2	2	1	2	2	1	1	1	1	1	1	1	5	5	5	5	5	21	25	46	7	7	3	6	6
446	2015-05-18	2015-09-02	2015-04-24	86	1	24	107	1	2	2	1	21.4	23	19	4	2	3	3	2	6	8	5	2	1	1	1	1	2	2	2	2	1	2	1	1	2	2	2	2	2	2	23	10	33	5	6	4	5	5
839	2015-07-31	2015-10-09	2015-07-10	72	2	21	70	1	1	2	1	21.5	20.1	22	4	4	4	4	4	8	12	7	6	5	5	5	6	7	6	6	6	1	4	1	1	4	6	6	7	6	5	65	30	95	7	7	7	7	7
858	2015-10-09	2015-11-13	2015-09-14	79	2	25	35	1	1	1	1	22	18.7	30	4	4	5	4	4	8	13	6	6	3	5	5	5	2	6	5	5	1	4	1	4	4	4	5	5	4	4	54	22	76	7	7	6	7	7
110	2015-08-13	2015-10-14	2015-07-21	67	1	23	62	1	1	2	1	21.5	33.5	30	4	3	4	4	3	7	11	6	5	4	6	6	5	7	6	5	5	1	5	1	1	5	6	6	6	6	6	62	30	92	7	7	7	7	7
639	2015-05-27	2015-11-22	2015-04-30	50	1	27	179	2	2	2	1	20.9	31.1	21	1	0	3	2	1	1	6	6	3	3	2	3	5	7	7	4	4	1	5	1	1	5	5	5	6	6	5	51	27	78	7	6	4	6	6
654	2015-06-17	2015-09-24	2015-05-15	51	1	33	99	2	2	2	1	23.2	37.5	26	3	3	3	3	3	6	9	7	6	4	4	4	6	7	7	5	5	1	5	1	1	5	7	6	7	6	7	62	33	95	7	7	6	7	7
558	2015-09-07	2015-10-24	2015-08-12	70	1	26	47	1	2	2	1	23.8	34.4	24	4	4	5	5	5	8	15	6	6	6	7	7	7	7	7	7	7	1	7	1	7	6	6	5	7	6	6	76	30	106	6	7	7	7	7
869	2015-08-24	2015-09-19	2015-07-16	67	2	39	26	1	1	2	1	24.4	23.7	24	5	5	5	5	4	10	14	7	7	7	7	7	7	7	7	7	7	6	7	1	7	6	7	7	7	7	6	84	34	118	7	7	7	7	7
1056	2015-05-02	2015-07-30	2015-04-06	73	2	26	89	1	2	1	1	18.4	17.6	21	1	1	3	3	3	2	9	7	7	4	4	4	5	7	7	4	5	1	6	1	1	6	6	6	6	6	6	62	30	92	7	7	7	7	7
103	2015-10-09	2015-12-03	2015-09-21	62	1	18	55	1	1	2	1	24.1	34.3	28	5	5	4	3	3	10	10	6	6	5	6	6	6	7	6	7	6	5	7	1	4	7	7	7	7	7	7	74	35	109	7	7	7	7	7
157	2015-09-02	2015-11-02	2015-08-03	54	1	30	61	1	1	2	1	21.3	39.8	30	4	4	4	4	4	8	12	7	5	5	5	5	7	7	7	7	7	1	7	1	3	7	6	6	7	6	6	71	31	102	7	7	7	7	7
216	2015-07-23	2015-07-31	2015-07-04	66	1	19	8	1	1	2	1	22.4	32.5	29	4	4	5	5	5	8	15	7	7	7	7	7	7	7	7	7	7	7	7	6	7	7	7	7	7	7	7	90	35	125	7	7	7	7	7
478	2015-10-02	2015-11-18	2015-09-13	67	1	19	47	1	2	1	1	21.1	37.5	27	4	1	4	4	4	5	12	5	6	3	6	6	6	7	6	7	6	1	7	1	5	7	5	5	6	5	5	67	26	93	7	6	6	7	7
1117	2015-08-04	2015-09-20	2015-07-08	83	2	27	47	1	2	2	1	24.3	16.9	26	4	4	5	5	5	8	15	7	7	4	6	6	6	7	7	7	6	3	7	1	4	7	6	6	6	6	5	74	29	103	7	7	7	7	7
865	2013-01-23	2013-03-29	2012-12-13	72	2	41	65	1	1	1	1	22.5	19.3	25	3	4	5	5	4	7	14	7	7	5	7	7	6	7	7	1	6	6	5	1	5	1	6	6	6	6	6	72	30	102	7	7	5	7	7
326	2012-06-21	2012-10-23	2012-04-24	65	1	58	124	2	1	2	1	17.8	16.8	25	2	1	4	4	4	3	12	4	3	2	1	1	3	4	4	3	3	2	2	1	1	2	4	5	6	2	3	33	20	53	6	6	5	6	6
535	2015-05-25	2015-07-10	2015-05-02	77	1	23	46	1	2	2	1	22.2	18.4	24	4	1	5	4	5	5	14	6	4	3	4	4	4	3	7	5	4	3	4	1	4	4	6	6	6	6	6	52	30	82	7	6	6	7	7
397	2013-02-22	2013-04-01	2013-01-26	61	1	27	38	2	1	2	1	26	44.3	30	5	5	5	5	5	10	15	7	6	5	6	6	6	7	7	6	7	5	7	5	7	6	5	5	7	5	5	80	27	107	7	7	7	7	7
1010	2014-06-24	2014-10-15	2014-04-25	77	2	60	113	1	2	1	2	19.1	13.3	15	1	1	1	1	3	2	5	5	4	1	2	1	1	1	2	2	2	1	1	1	1	1	5	5	6	4	3	24	23	47	loss	loss	loss	loss	loss
1071	2019-03-13	2019-05-31	2019-02-18	71	2	23	79	1	2	2	1	21.4	20	30	3	2	4	4	4	5	12	6	6	4	6	5	6	7	7	6	6	1	6	1	4	6	7	7	7	7	7	67	35	102	7	7	7	7	7
871	2017-11-20	2018-02-19	2017-11-07	81	2	13	91	1	1	1	1	20.5	11.9	26	4	1	5	5	5	5	15	7	7	3	6	6	6	7	6	6	6	1	6	6	6	6	6	7	7	5	5	73	30	103	7	7	7	7	7
538	2017-11-06	2018-02-02	2017-09-29	82	1	38	88	1	2	2	1	23.2	28	13	4	4	4	5	5	8	14	6	5	4	5	5	6	6	6	6	6	1	7	1	7	non	4	5	6	4	4	64	23	87	7	7	5	7	7
778	2018-01-25	2018-04-04	2017-12-18	80	2	38	69	1	1	1	2	19.9	15.7	18	5	5	5	5	5	10	15	6	6	4	6	6	6	6	6	6	6	1	6	5	6	non	5	5	6	4	5	70	25	95	7	5	5	5	5
1127	2018-01-04	2018-02-11	2017-12-17	76	2	18	38	1	2	2	1	20	15.5	14	5	5	5	5	5	10	15	6	6	5	6	6	5	6	6	5	5	1	5	1	5	non	4	5	6	4	5	63	24	87	7	7	5	7	7
1214	2018-03-06	2018-04-10	2018-01-30	53	2	35	35	2	2	1	1	21.9	27.9	28	4	4	5	5	5	8	15	7	6	5	6	6	7	7	6	6	6	1	5	1	5	non	5	4	5	4	4	69	22	91	7	7	7	7	7
119	2019-05-13	2019-09-10	2019-03-19	60	1	55	120	1	1	2	1	21.9	27	27	2	1	4	4	4	3	12	6	6	3	2	3	7	7	7	7	7	1	5	1	5	non	6	6	6	6	6	62	30	92	7	7	6	7	7
570	2018-12-21	2019-01-29	2018-11-30	81	1	21	39	1	2	2	1	22.8	13.3	29	5	4	5	5	5	9	15	6	6	4	6	6	7	7	6	6	7	1	6	5	6	non	7	7	7	5	5	73	31	104	7	7	7	7	7
184	2019-02-06	2019-03-20	2019-01-08	74	1	29	42	1	1	2	1	21.7	41	28	4	5	4	5	4	9	13	7	6	4	5	5	6	7	7	6	6	1	5	1	5	non	6	6	6	6	6	66	30	96	7	7	6	7	6
299	2019-07-01	2019-10-29	2019-06-03	71	1	28	120	2	1	2	1	23.4	17	23	1	1	2	2	2	2	6	1	1	1	1	1	1	1	1	1	1	1	1	1	1	1	4	3	5	4	4	13	20	33	7	7	7	7	7
418	2019-06-28	2019-11-01	2019-05-30	85	1	29	126	1	2	2	2	18.7	22.6	24	5	5	5	5	5	10	15	5	5	4	4	4	4	4	4	5	5	4	4	1	4	1	4	5	4	3	2	53	18	71	7	7	7	7	7
495	2019-04-10	2019-05-29	2019-03-03	80	1	38	49	1	2	2	1	22.6	26.5	22	4	4	4	4	4	8	12	7	7	1	7	7	7	6	7	7	7	1	5	1	5	1	7	7	7	6	5	70	32	102	7	7	7	7	7
515	2017-07-28	2017-10-15	2017-07-10	87	1	18	79	1	2	2	1	19.2	31.6	27	5	4	4	4	4	9	12	5	5	4	5	5	5	6	6	5	5	1	1	1	2	1	5	6	6	5	5	54	27	81	7	7	5	7	7
527	2019-06-04	2019-09-14	2019-05-12	93	1	23	102	1	2	2	1	15.7	16.8	20	5	4	5	4	4	9	13	5	5	3	4	4	5	3	7	4	4	1	1	1	2	1	5	5	6	4	3	47	23	70	5	7	6	6	6
656	2019-04-05	2019-07-26	2019-03-13	66	1	23	112	2	2	2	1	23.7	30.5	29	3	4	4	3	3	7	10	5	5	4	3	3	3	6	6	4	4	1	1	1	1	1	6	6	6	5	6	46	29	75	6	6	6	6	6
946	2019-03-28	2019-07-26	2019-03-11	71	2	17	120	2	1	2	1	18.4	14.7	23	1	1	3	3	3	2	9	5	3	1	1	1	1	1	3	1	1	1	1	1	1	1	4	5	5	3	4	21	21	42	6	7	6	6	6
1180	2019-10-30	2020-01-11	2019-10-08	76	2	22	73	2	2	2	1	21.6	14.3	14	3	4	3	3	3	7	9	5	3	3	3	2	2	1	1	3	3	1	1	1	1	1	3	2	4	2	2	29	13	42	7	7	7	7	7
146	2019-04-08	2019-07-18	2019-03-09	74	1	30	101	1	1	2	1	22.1	24.2	27	4	4	4	4	4	8	12	5	5	3	4	4	4	3	4	4	4	1	4	1	1	4	6	6	6	6	6	46	30	76	6	6	5	7	6
320	2019-03-08	2019-06-07	2019-02-13	57	1	23	91	2	1	2	1	21.6	46	30	4	3	4	4	3	7	11	5	5	4	4	4	4	6	6	4	4	1	4	1	3	4	6	7	7	6	6	52	32	84	7	7	7	7	7
474	2017-11-07	2018-01-26	2017-10-10	47	1	28	80	1	2	2	1	22.9	30.9	26	2	1	4	4	4	3	12	6	5	3	5	5	5	6	5	5	5	1	4	1	4	4	5	4	5	5	5	56	24	80	7	6	6	7	7
659	2017-11-02	2018-03-01	2017-10-07	50	1	26	119	2	2	1	1	21.2	36.8	28	4	4	4	4	3	8	11	5	4	1	3	3	3	6	6	3	3	1	4	1	1	4	4	4	4	4	3	43	19	62	6	6	6	7	7
1218	2018-02-19	2018-04-26	2018-01-22	73	2	28	66	2	2	2	1	20.7	22.1	17	5	5	5	5	5	10	15	7	6	3	4	3	5	2	5	5	5	3	4	1	4	4	4	4	5	5	5	53	23	76	7	6	5	7	7
93	2017-05-23	2017-08-19	2017-04-19	70	1	34	88	1	1	2	1	21.7	38.8	29	4	4	3	3	3	8	9	7	6	4	5	5	5	5	5	5	5	1	5	1	4	5	7	7	7	7	6	59	34	93	7	7	7	7	7
518	2019-05-22	2019-06-21	2019-04-28	72	1	24	30	1	2	2	1	22.3	19.7	16	5	5	4	4	4	10	12	7	7	5	7	6	7	7	7	5	7	1	5	1	5	5	5	3	5	2	2	72	17	89	7	7	6	7	7
1108	2019-01-10	2019-03-27	2018-12-10	82	2	31	76	1	2	2	1	19.2	15	25	4	1	5	5	4	5	14	5	5	5	5	5	5	7	7	5	5	1	5	4	5	5	4	5	5	4	4	64	22	86	7	7	6	7	7
109	2018-05-30	2018-06-30	2018-05-16	67	1	14	31	1	1	2	1	25.4	36.6	29	4	3	4	4	3	7	11	5	6	5	4	5	6	7	7	6	6	1	6	1	5	6	6	6	6	6	6	65	30	95	7	7	7	7	7
158	2019-04-12	2019-06-28	2019-03-18	50	1	25	77	1	1	1	1	26	42	30	4	4	4	4	4	8	12	6	6	4	5	5	6	5	5	7	6	5	6	1	6	6	5	5	5	5	5	67	25	92	7	7	7	7	7
194	2019-07-10	2019-09-20	2019-05-21	83	1	50	72	1	1	2	1	22.8	26.3	29	4	4	4	5	5	8	14	6	4	3	5	4	5	6	7	5	5	1	6	1	5	6	6	6	6	5	5	58	28	86	7	7	6	6	6
221	2019-09-20	2019-10-11	2019-08-22	76	1	29	21	1	1	2	1	27.9	32.8	22	5	5	5	5	5	10	15	7	5	4	5	4	5	7	6	4	5	5	6	1	4	6	5	5	6	3	3	64	22	86	7	6	6	6	6
315	2019-05-14	2019-07-03	2019-04-10	56	1	34	50	2	1	2	1	21.5	45.5	30	3	4	4	3	3	7	10	7	7	1	6	6	6	7	7	6	6	1	6	1	5	6	7	7	6	6	6	67	32	99	7	7	7	7	7
564	2020-01-31	2020-03-19	2019-12-31	72	1	31	48	1	2	2	1	19.1	26.4	12	5	4	5	5	5	9	15	6	6	3	7	6	7	7	6	6	6	5	6	1	5	6	3	4	3	3	4	72	17	89	7	7	6	7	7
687	2019-04-30	2019-10-09	2019-03-02	49	1	59	162	2	2	2	1	22.1	25.5	25	5	5	5	4	4	10	13	6	5	3	4	3	5	5	5	5	5	1	6	1	5	6	5	5	4	4	4	54	22	76	7	7	7	7	7
844	2019-10-11	2020-01-11	2019-08-24	75	2	48	92	1	1	2	1	21	18.6	29	4	4	4	4	4	8	12	7	7	5	7	6	7	4	7	7	5	1	6	1	5	6	7	7	7	7	7	70	35	105	7	7	6	7	6
948	2019-03-08	2019-06-19	2019-02-08	52	2	28	103	2	1	2	1	24.7	20.6	28	3	2	3	3	3	5	9	7	6	3	3	2	5	7	6	4	4	2	6	1	2	6	6	7	7	6	6	56	32	88	7	7	7	7	7
1133	2018-11-16	2018-12-26	2018-10-22	64	2	25	40	1	2	2	1	25.5	24.8	24	5	5	5	5	5	10	15	7	7	6	7	7	7	7	6	7	7	5	5	5	5	non	7	5	7	6	7	83	32	115	7	7	7	7	7
153	2017-12-12	2018-01-12	2017-11-04	64	1	38	31	1	1	1	1	20.8	33	30	4	4	4	4	4	8	12	7	6	5	6	6	7	7	7	7	7	1	5	1	5	non	7	6	6	7	7	72	33	105	7	7	7	7	7
172	2018-11-12	2018-12-25	2018-10-24	80	1	19	43	1	1	2	1	23.8	36.9	27	3	1	5	4	4	4	13	5	6	6	5	5	6	7	7	6	6	1	6	5	6	non	6	5	7	6	6	71	30	101	7	7	7	7	7
183	2018-11-02	2018-12-07	2018-10-12	56	1	21	35	1	1	2	1	22.9	32.3	24	5	4	4	5	4	9	13	6	6	3	5	5	5	6	6	5	5	1	5	1	5	non	5	5	7	5	4	59	26	85	7	6	7	7	7
190	2019-07-24	2019-09-13	2019-07-03	63	1	21	51	1	1	2	1	22.5	38.1	25	4	3	5	5	4	7	14	7	7	4	7	7	7	7	6	6	6	5	6	1	6	non	6	6	7	6	7	76	32	108	7	7	7	7	7
199	2018-10-11	2018-11-08	2018-09-09	80	1	32	28	1	1	1	1	19	27.8	27	5	5	4	5	5	10	14	7	7	5	7	7	7	7	7	7	7	1	5	1	5	non	5	6	5	3	5	75	24	99	7	7	7	7	7
201	2019-07-05	2019-08-10	2019-06-19	69	1	16	36	1	1	2	1	24.4	34.3	28	5	5	4	5	5	10	14	6	7	4	7	7	6	7	6	6	6	1	5	1	5	non	6	6	6	6	6	69	30	99	7	7	7	7	7
210	2018-09-14	2018-10-15	2018-08-20	70	1	25	31	1	1	2	1	20.8	28.4	14	4	4	5	5	5	8	15	7	7	5	5	5	7	7	7	7	7	5	5	2	5	non	2	2	3	4	3	76	14	90	7	7	5	7	7
230	2019-02-06	2019-03-31	2019-01-12	71	1	25	53	1	1	2	1	20.1	41.8	27	5	5	5	5	5	10	15	6	6	6	5	5	7	6	6	7	7	1	5	4	5	non	6	6	5	4	3	71	24	95	7	7	7	7	7
348	2018-10-02	2018-11-03	2018-09-08	67	1	24	32	2	1	2	1	23.2	27	28	4	4	4	4	4	8	12	7	7	5	7	7	6	7	7	6	6	1	6	1	6	non	6	6	6	6	6	73	30	103	7	7	7	7	7
377	2018-05-30	2018-06-11	2018-05-06	59	1	24	12	2	1	2	1	21.9	37.4	27	5	4	5	5	5	9	15	7	7	7	7	7	7	7	7	7	7	1	7	1	7	non	6	7	5	6	7	79	31	110	7	7	7	7	7
477	2018-12-04	2019-02-25	2018-11-17	71	1	17	83	1	2	2	1	24.2	26.3	26	3	1	4	4	4	4	12	5	4	1	3	3	5	7	7	4	4	1	4	1	4	non	5	4	6	5	6	49	26	75	7	7	5	7	7
517	2018-12-21	2019-01-10	2018-11-30	66	1	21	20	1	2	2	1	28.2	35.1	30	5	4	4	4	4	9	12	7	7	6	7	7	7	7	6	7	7	1	6	1	6	non	7	7	7	7	7	76	35	111	7	7	7	7	7
529	2019-02-07	2019-02-28	2019-01-11	38	1	27	21	1	2	1	1	24.1	39.5	30	4	5	5	4	4	9	13	7	7	6	6	6	7	7	7	7	7	1	7	1	7	non	7	7	7	7	7	76	35	111	7	7	7	7	7
562	2019-05-08	2019-05-22	2019-04-15	62	1	23	14	1	2	2	1	25.1	34.4	29	4	4	5	5	5	8	15	6	7	7	7	7	6	7	7	6	6	6	7	1	7	non	7	7	7	7	7	80	35	115	7	7	7	7	7
572	2018-04-13	2018-05-16	2018-02-25	69	1	47	33	1	2	2	1	21.6	30.5	30	5	4	5	5	5	9	15	7	7	6	7	7	6	7	6	6	6	1	5	1	5	non	7	7	7	7	7	72	35	107	7	7	7	7	7
586	2019-03-28	2019-05-13	2019-02-27	81	1	29	46	1	2	2	1	19.7	26.6	27	5	5	5	5	5	10	15	6	7	5	6	6	7	6	6	7	7	1	7	1	7	non	4	4	7	5	6	72	26	98	7	7	6	7	7
594	2018-07-18	2018-08-10	2018-06-01	59	1	47	23	1	2	2	1	23.4	45	29	5	5	5	5	5	10	15	7	7	7	7	7	7	7	7	7	7	6	7	6	7	non	6	5	5	6	6	89	28	117	7	7	7	7	7
596	2019-07-31	2019-09-10	2019-07-08	62	1	23	41	1	2	2	1	20.4	30.1	30	5	5	5	5	5	10	15	7	7	7	6	6	7	7	7	7	7	1	7	1	7	non	7	7	7	6	7	77	34	111	7	7	7	6	6
597	2019-06-28	2019-07-29	2019-05-31	54	1	28	31	1	2	2	1	25.3	46.3	30	5	5	5	5	5	10	15	7	7	7	7	7	7	7	7	7	7	6	7	6	7	non	7	7	6	6	7	89	33	122	7	7	7	7	7
599	2018-10-26	2018-12-04	2018-09-26	38	1	30	39	1	2	2	1	25.4	47	30	5	5	5	5	5	10	15	7	7	7	7	7	7	7	7	7	7	1	7	1	7	non	7	6	7	6	6	79	32	111	7	7	7	7	7
605	2020-01-23	2020-02-29	2019-12-19	89	1	35	37	2	2	2	2	22.1	17.5	25	5	5	5	5	5	10	15	7	7	5	5	5	6	7	6	6	6	1	5	1	5	non	4	5	7	4	4	67	24	91	7	7	6	7	6
696	2019-06-03	2019-07-18	2019-05-13	72	1	21	45	2	2	2	1	18.6	22.8	20	4	5	5	5	4	9	14	7	5	5	5	5	5	5	5	5	5	1	5	1	5	non	2	4	6	1	3	59	16	75	7	7	7	7	7
698	2020-02-14	2020-03-28	2020-01-19	59	1	26	43	2	2	2	1	22.9	39.8	29	4	5	5	5	4	9	14	6	6	4	5	5	6	7	6	6	6	1	5	1	5	non	5	5	6	5	5	64	26	90	7	7	7	7	7
703	2019-07-02	2019-08-17	2019-06-03	62	1	29	46	2	2	2	1	22.8	32.5	27	5	4	5	5	5	9	15	6	6	6	7	7	7	7	7	7	6	1	5	5	5	non	5	5	7	6	6	77	29	106	7	7	7	7	7
704	2020-02-18	2020-03-23	2019-12-26	47	1	54	34	2	2	2	1	23.7	21.6	28	5	4	5	5	5	9	15	7	7	5	6	6	7	6	2	7	7	1	5	1	5	non	7	7	7	6	7	67	34	101	7	7	7	7	7
709	2019-11-22	2020-02-26	2019-10-30	59	1	23	96	2	2	2	1	26	36	21	5	5	5	5	5	10	15	6	5	1	6	6	6	7	7	6	6	1	6	1	6	non	6	5	5	5	6	64	27	91	7	7	7	7	7
715	2018-12-27	2019-02-05	2018-11-21	56	1	36	40	2	2	2	1	24.4	46.5	27	5	5	5	5	5	10	15	7	7	7	7	7	7	7	6	7	7	6	6	5	6	non	6	6	6	6	6	86	30	116	7	7	7	7	7
728	2019-06-21	2019-07-12	2019-05-27	49	1	25	21	2	2	2	1	27	48.6	30	5	5	5	5	5	10	15	7	7	7	7	7	7	7	7	6	6	6	7	4	7	non	7	7	7	7	7	85	35	120	7	7	7	7	7
872	2019-12-03	2019-12-25	2019-11-02	74	2	31	22	1	1	2	1	24.7	29.4	25	5	4	5	5	5	9	15	6	6	5	5	5	7	6	6	7	7	1	5	5	5	non	6	6	6	6	6	71	30	101	7	7	7	7	7
881	2018-05-24	2018-06-26	2018-05-07	80	2	17	33	1	1	2	1	24.6	20.4	29	5	5	5	5	5	10	15	7	5	3	5	5	5	6	6	5	5	1	5	1	5	non	5	5	6	5	5	59	26	85	7	7	7	7	7
1096	2017-03-01	2017-04-14	2017-01-31	79	2	29	44	1	2	1	1	19.4	9.9	12	5	4	4	4	4	9	12	5	4	3	4	4	4	6	6	6	6	3	4	1	4	non	3	3	5	3	3	56	17	73	6	4	3	4	4
1123	2018-06-21	2018-07-20	2018-05-31	51	2	21	29	1	2	2	1	17.8	18.9	28	5	4	5	5	5	9	15	7	7	7	7	7	7	7	6	7	7	1	7	5	7	non	7	6	7	7	7	82	34	116	7	7	7	7	7
1187	2018-01-30	2018-03-24	2017-12-27	47	2	34	53	2	2	2	1	18.8	16	23	3	1	4	4	4	4	12	5	5	3	5	5	6	6	6	6	6	1	6	1	6	non	5	5	5	5	5	61	25	86	7	7	7	7	7
1216	2019-07-29	2019-10-30	2019-06-17	91	2	42	93	2	2	2	1	21.9	7.5	9	5	5	5	5	5	10	15	7	5	3	5	5	6	7	6	6	6	1	5	1	5	non	2	4	5	2	2	63	15	78	7	7	5	6	6
1221	2019-02-08	2019-03-05	2019-01-05	47	2	34	25	2	2	2	1	20.7	24.8	21	5	5	5	5	5	10	15	7	6	5	6	6	6	7	7	7	7	5	7	1	7	non	6	5	7	5	5	77	28	105	7	7	7	7	7
1229	2018-10-26	2018-11-14	2018-09-15	73	2	41	19	2	2	2	1	19.3	25.7	30	5	5	5	5	5	10	15	7	7	6	7	7	7	7	7	7	7	1	5	1	5	non	7	7	7	6	6	76	33	109	7	7	7	7	7
36	2019-02-27	2019-04-02	2019-01-28	85	1	30	34	1	1	1	2	16.9	24.45	25	5	5	5	5	5	10	15	7	6	5	5	5	5	5	5	7	5	5	6	1	5	6	6	6	6	6	5	67	29	96	7	6	5	5	5
196	2019-11-13	2020-01-31	2019-10-20	58	1	24	79	1	1	2	1	19	32.2	29	5	4	5	5	4	9	14	7	7	5	7	7	7	7	7	7	7	1	5	1	5	non	6	6	7	7	7	75	33	108	7	7	7	7	7
1209	2017-09-04	2017-10-02	2017-08-11	68	2	24	28	2	2	2	1	19.2	19.3	29	5	5	4	4	4	10	12	7	7	5	5	5	6	7	6	6	6	1	6	1	6	non	5	6	7	5	6	68	29	97	7	7	7	7	7
[truncated: 18 more columns]
