# Supplementary material for: Cognitive function is associated with home discharge in subacute stroke patients: a retrospective cohort study
Source: BMC Neurol. 2022 Jun 13;22:219. doi: 10.1186/s12883-022-02745-8 (PMC9190167; doi:10.1186/s12883-022-02745-8)
Supplement: Supplementary file 2 — Additional file 2. [file 12883_2022_2745_MOESM2_ESM.xlsx]

## Sheet: Sup 1
Spearman’s rank correlation coefficient	Discharge destination	Age	Sex	BMI	Stroke type	Brain side affected	Duration from stroke onset to admission	Living circumstance	MMSE score	Grip strength	SIAS-m U/E score	SIAS-m L/E score	FIM motor score	FIM cognitive score
Discharge destination	1	-0.37**	-0.20**	0.21**	0.07*	0.08**	-0.18**	0.16**	0.42**	0.40**	0.24**	0.28**	0.47**	0.44**
Age	-0.37**	1	0.28**	-0.32**	-0.38**	0.02	0.08**	-0.05	-0.48**	-0.57**	0.01	-0.03	-0.34**	-0.38**
Sex	-0.20**	0.28**	1	-0.21**	0.02	0.01	0.09**	-0.09**	-0.21**	-0.69**	-0.08**	-0.09**	-0.19**	-0.14**
BMI	0.21**	-0.32**	-0.21**	1	0.04	-0.03	-0.13**	0.02	0.30**	0.39**	0.13**	0.16**	0.26**	0.26**
Stroke type	0.07*	-0.38**	0.02	0.04	1	-0.02	-0.01	0.03	0.04	0.10**	-0.08**	-0.13**	-0.11**	-0.01
Brain side affected	0.08**	0.02	0.01	-0.03	-0.02	1	-0.09**	-0.02	-0.11**	0.02	0.11**	0.14**	0.14**	0.01
Duration from stroke onset to admission	-0.18**	0.08**	0.09**	-0.13**	-0.01	-0.09**	1	-0.13**	-0.16**	-0.20**	-0.11**	-0.11**	-0.14**	-0.15**
Living circumstance	0.16**	-0.05	-0.09**	0.02	0.03	-0.02	-0.13**	1	0.03	0.08**	-0.05	-0.05	-0.01	0.03
MMSE score	0.42**	-0.48**	-0.21**	0.30**	0.04	-0.11**	-0.16**	0.03	1	0.48**	0.20**	0.25**	0.51**	0.70**
Grip strength	0.40**	-0.57**	-0.69**	0.39**	0.10**	0.02	-0.20**	0.08**	0.48**	1	0.19**	0.22**	0.47**	0.43**
SIAS-m U/E score	0.24**	0.01	-0.08**	0.13**	-0.08**	0.11**	-0.11**	-0.05	0.20**	0.19**	1	0.82**	0.66**	0.26**
SIAS-m L/E score	0.28**	-0.03	-0.09**	0.16**	-0.13**	0.14**	-0.11**	-0.05	0.25**	0.22**	0.82**	1	0.72**	0.31**
FIM motor score	0.47**	-0.34**	-0.19**	0.26**	-0.11**	0.14**	-0.14**	-0.01	0.51**	0.47**	0.66**	0.72**	1	0.64**
FIM cognitive score	0.44**	-0.38**	-0.14**	0.26**	-0.01	0.01	-0.15**	0.03	0.70**	0.43**	0.26**	0.31**	0.64**	1
**P<0.01, *P<0.05 Abbreviations: BMI, body mass index; MMSE, Mini-Mental State Examination; SIAS-m, Stroke Impairment Assessment Set-motor function; U/E, upper extremity; L/E, lower extremity; FIM, Functional Independence Measure.
