# Supplementary material for: Cognitive function is associated with home discharge in subacute stroke patients: a retrospective cohort study
Source: BMC Neurol. 2022 Jun 13;22:219. doi: 10.1186/s12883-022-02745-8 (PMC9190167; doi:10.1186/s12883-022-02745-8)
Supplement: Supplementary file 3 — Additional file 3. [file 12883_2022_2745_MOESM3_ESM.xlsx]

## Sheet: Sup 2
	AUC = 0.92
	P<0.01
